# Supplementary material for: Reproductive factors and risk of cardiovascular diseases and all-cause and cardiovascular mortality in American women: NHANES 2003–2018
Source: BMC Womens Health. 2024 Apr 5;24:222. doi: 10.1186/s12905-024-03055-6 (PMC10996084; doi:10.1186/s12905-024-03055-6)
Supplement: Supplementary file 1 — Supplementary Material 1 [file 12905_2024_3055_MOESM1_ESM.csv]

	seqn	X	Year.x	drinker	Age of first menstruation	Age of last menstrual period	sdmvpsu	sdmvstra	age	sex	eth	poverty	wtmec2yr	edu	BMI	smoke	DM	Hypertension	bpxdar	bpxsar	CVD	stroke	mortstat	ucod_leading����	permth_exm�����һ��ʵ���Ҽ��ʱ��.��λ.��..��õ�2019��	Year.y	Number of pregnancies	Age of first live birth	Age of last live birth
1	21006	1	2003-2004	NA	14	NA	1	41	16	Female	Non-Hispanic Black	2.47	5564.039715	11th Grade	20.78	NA	NA	no	50	98	NA	NA	NA	NA	NA	2003-2004	1	NA	NA
2	21007	2	2003-2004	NA	13	NA	2	35	14	Female	Non-Hispanic White	1.6	40591.06633	8th Grade	18.43	NA	no	no	62	96	NA	NA	NA	NA	NA	2003-2004	NA	NA	NA
3	21010	4	2003-2004	Yes	16	NA	1	29	52	Female	Non-Hispanic White	1.24	43286.57647	Some College or AA degree	25.49	now	no	no	83	136	no	no	Assumed alive	NA	181	2003-2004	2	NA	NA
4	21013	6	2003-2004	NA	11	NA	1	37	13	Female	Non-Hispanic Black	0.59	7304.945503	6th Grade	21.64	NA	no	no	67	108	NA	NA	NA	NA	NA	2003-2004	NA	NA	NA
5	21017	8	2003-2004	Yes	12	NA	2	42	37	Female	Mexican American	0.21	26802.58908	9-11th Grade (Includes 12th grade with no diploma)	19.34	now	no	no	66	102	no	no	Assumed alive	NA	201	2003-2004	3	NA	NA
6	21018	9	2003-2004	Yes	16	NA	2	33	33	Female	Non-Hispanic Black	2.06	36208.26343	High School Grad/GED or Equivalent	16.57	never	no	yes	100	136	no	no	Assumed alive	NA	182	2003-2004	8	NA	NA
7	21019	10	2003-2004	Yes	15	30	1	41	50	Female	Mexican American	0.16	15876.71869	Less Than 9th Grade	38.03	former	no	no	75	113	yes	no	Assumed alive	NA	179	2003-2004	8	NA	NA
8	21020	11	2003-2004	No	12	33	1	38	55	Female	Non-Hispanic Black	2.48	29102.08356	9-11th Grade (Includes 12th grade with no diploma)	22.55	never	no	yes	86	132	no	no	Assumed alive	NA	182	2003-2004	4	NA	NA
9	21023	12	2003-2004	NA	11	NA	1	35	19	Female	Non-Hispanic Black	0	6114.819788	11th Grade	24.24	NA	no	no	68	110	NA	NA	Assumed alive	NA	195	2003-2004	1	NA	NA
10	21025	13	2003-2004	NA	12	NA	2	43	18	Female	Other Hispanic	1.13	13772.57038	11th Grade	21.53	NA	no	no	42	102	NA	NA	Assumed alive	NA	201	2003-2004	NA	NA	NA
11	21031	15	2003-2004	NA	NA	NA	1	29	37	Female	Non-Hispanic White	5	85621.33431	College Graduate or above	20.23	never	no	no	54	102	no	no	Assumed alive	NA	181	2003-2004	NA	NA	NA
12	21032	16	2003-2004	NA	13	NA	2	32	17	Female	Non-Hispanic White	1.54	44897.71345	10th Grade	29.69	NA	no	no	60	110	NA	NA	NA	NA	NA	2003-2004	NA	NA	NA
13	21033	17	2003-2004	No	13	47	1	41	57	Female	Non-Hispanic Black	0.33	25488.34493	High School Grad/GED or Equivalent	32.07	never	no	yes	74	146	no	no	Assumed alive	NA	177	2003-2004	3	NA	NA
14	21036	19	2003-2004	Yes	12	20	1	38	85	Female	Non-Hispanic White	3.34	22303.66442	9-11th Grade (Includes 12th grade with no diploma)	23.37	never	no	no	65	134	no	no	Assumed deceased	Diseases of heart (I00-I09, I11, I13, I20-I51)	84	2003-2004	NA	NA	NA
15	21039	21	2003-2004	No	12	50	2	30	84	Female	Non-Hispanic White	0.92	18569.11348	High School Grad/GED or Equivalent	33.51	former	no	no	52	112	no	no	Assumed deceased	All other causes (residual)	143	2003-2004	3	NA	NA
16	21044	23	2003-2004	NA	NA	NA	2	43	19	Female	Mexican American	0.74	3239.845953	11th Grade	27.31	NA	no	no	78	110	NA	NA	Assumed alive	NA	202	2003-2004	NA	NA	NA
17	21047	24	2003-2004	NA	12	NA	1	38	15	Female	Mexican American	0.57	6928.713716	8th Grade	16.58	NA	no	no	77	108	NA	NA	NA	NA	NA	2003-2004	NA	NA	NA
18	21048	25	2003-2004	Yes	13	NA	2	39	42	Female	Mexican American	0.48	19035.05651	High School Grad/GED or Equivalent	21.85	now	no	yes	88	124	no	no	Assumed alive	NA	200	2003-2004	3	NA	NA
19	21049	26	2003-2004	NA	14	NA	1	42	16	Female	Mexican American	0.89	3473.35587	10th Grade	26.42	NA	no	no	54	98	NA	NA	NA	NA	NA	2003-2004	NA	NA	NA
20	21052	29	2003-2004	Yes	15	NA	1	29	37	Female	Non-Hispanic White	2.45	85621.33431	High School Grad/GED or Equivalent	20.01	former	no	no	72	114	no	no	Assumed alive	NA	181	2003-2004	2	NA	NA
21	21054	30	2003-2004	Yes	12	37	2	39	59	Female	Non-Hispanic White	4.48	85590.43514	Some College or AA degree	26.89	former	no	yes	76	120	no	no	Assumed alive	NA	200	2003-2004	2	NA	NA
22	21055	31	2003-2004	Yes	11	50	2	36	73	Female	Mexican American	1.47	8976.093322	Less Than 9th Grade	28.92	never	no	yes	93	191	no	no	Assumed alive	NA	201	2003-2004	NA	NA	NA
23	21059	33	2003-2004	Yes	13	NA	2	36	51	Female	Non-Hispanic White	5	104658.3206	College Graduate or above	20.61	never	no	no	76	128	no	no	Assumed alive	NA	200	2003-2004	2	NA	NA
24	21066	37	2003-2004	Yes	16	52	2	35	76	Female	Other Hispanic	0.8	49105.35738	High School Grad/GED or Equivalent	26.22	former	no	yes	NA	NA	no	no	Assumed alive	NA	184	2003-2004	4	NA	NA
25	21068	39	2003-2004	Yes	15	30	2	34	57	Female	Non-Hispanic White	1.07	47705.71455	Less Than 9th Grade	29	former	IFG	yes	72	108	no	no	Assumed alive	NA	203	2003-2004	4	NA	NA
26	21070	41	2003-2004	No	12	NA	1	29	31	Female	Non-Hispanic White	2.29	85621.33431	Some College or AA degree	32.57	former	NA	no	58	107	no	no	Assumed alive	NA	181	2003-2004	2	NA	NA
27	21074	42	2003-2004	NA	NA	NA	1	42	76	Female	Non-Hispanic Black	0.74	16475.73755	9-11th Grade (Includes 12th grade with no diploma)	29.94	former	no	yes	53	123	no	no	Assumed deceased	Chronic lower respiratory diseases (J40-J47)	71	2003-2004	NA	NA	NA
28	21080	44	2003-2004	No	13	NA	2	39	60	Female	Non-Hispanic White	2.55	50900.61723	Some College or AA degree	29.79	former	no	yes	75	173	no	no	Assumed alive	NA	199	2003-2004	3	NA	NA
29	21082	45	2003-2004	NA	12	NA	2	32	15	Female	Non-Hispanic White	3.98	45713.89079	9th Grade	27.32	NA	no	no	50	116	NA	NA	NA	NA	NA	2003-2004	NA	NA	NA
30	21083	46	2003-2004	No	14	49	2	38	80	Female	Mexican American	1.18	5167.559361	Less Than 9th Grade	24.85	never	no	yes	75	200	no	no	Assumed deceased	All other causes (residual)	121	2003-2004	5	NA	NA
31	21084	47	2003-2004	No	13	45	1	34	57	Female	Non-Hispanic White	4.62	93163.4704	Some College or AA degree	29.46	now	no	no	64	123	yes	no	Assumed deceased	Chronic lower respiratory diseases (J40-J47)	192	2003-2004	NA	NA	NA
32	21088	50	2003-2004	NA	10	NA	2	32	14	Female	Mexican American	3.71	5702.88704	8th Grade	19.3	NA	no	no	34	103	NA	NA	NA	NA	NA	2003-2004	NA	NA	NA
33	21089	51	2003-2004	No	14	NA	1	42	38	Female	Mexican American	NA	6820.652931	Less Than 9th Grade	27.36	former	NA	no	56	106	no	no	Assumed alive	NA	193	2003-2004	6	NA	NA
34	21091	53	2003-2004	Yes	16	NA	2	41	25	Female	Non-Hispanic White	1.61	70258.78111	College Graduate or above	22.09	never	no	no	48	99	no	no	Assumed alive	NA	190	2003-2004	NA	NA	NA
35	21093	54	2003-2004	Yes	12	43	1	35	64	Female	Other Hispanic	0.61	27829.35516	Less Than 9th Grade	28.97	now	DM	yes	52	119	no	no	Assumed deceased	Cerebrovascular diseases (I60-I69)	143	2003-2004	5	NA	NA
36	21095	55	2003-2004	NA	11	NA	2	42	14	Female	Mexican American	1.52	5079.525036	7th Grade	22.23	NA	no	no	59	115	NA	NA	NA	NA	NA	2003-2004	NA	NA	NA
37	21096	56	2003-2004	No	13	37	2	31	68	Female	Non-Hispanic White	2.43	34008.23674	Some College or AA degree	21.95	never	no	no	60	105	no	no	Assumed alive	NA	195	2003-2004	3	NA	NA
38	21097	57	2003-2004	Yes	12	NA	1	30	23	Female	Non-Hispanic Black	3.28	28064.10601	Some College or AA degree	22.52	now	no	no	87	128	no	no	Assumed alive	NA	198	2003-2004	4	NA	NA
39	21111	64	2003-2004	No	14	40	2	35	85	Female	Other Hispanic	NA	21078.81202	Less Than 9th Grade	24.62	never	no	yes	47	160	no	no	Assumed alive	NA	183	2003-2004	4	NA	NA
40	21114	67	2003-2004	NA	NA	NA	1	36	14	Female	Non-Hispanic Black	0.65	7066.952328	8th Grade	24.17	NA	no	no	55	110	NA	NA	NA	NA	NA	2003-2004	NA	NA	NA
41	21115	68	2003-2004	No	13	NA	2	40	32	Female	Mexican American	0.35	22530.61297	Less Than 9th Grade	42.57	never	no	no	53	105	no	no	Assumed alive	NA	189	2003-2004	4	NA	NA
42	21116	69	2003-2004	Yes	13	NA	1	43	38	Female	Mexican American	1.12	29523.13639	9-11th Grade (Includes 12th grade with no diploma)	37.82	former	no	no	72	130	no	no	Assumed alive	NA	184	2003-2004	4	NA	NA
43	21117	70	2003-2004	No	15	49	2	30	63	Female	Non-Hispanic White	1.92	45999.31887	High School Grad/GED or Equivalent	NA	now	DM	yes	71	136	no	no	Assumed alive	NA	200	2003-2004	5	NA	NA
44	21120	72	2003-2004	Yes	15	41	2	30	60	Female	Non-Hispanic White	2.21	45999.31887	Some College or AA degree	20.71	now	no	no	58	108	no	no	Assumed alive	NA	199	2003-2004	2	NA	NA
45	21122	73	2003-2004	No	12	NA	1	40	37	Female	Mexican American	1.42	28315.7473	College Graduate or above	22.36	never	no	no	72	100	no	no	Assumed alive	NA	183	2003-2004	4	NA	NA
46	21130	78	2003-2004	Yes	10	NA	2	41	20	Female	Non-Hispanic Black	3.98	29163.28852	Some College or AA degree	38.37	never	no	no	60	109	no	no	Assumed alive	NA	190	2003-2004	NA	NA	NA
47	21142	83	2003-2004	Yes	12	NA	1	29	31	Female	Non-Hispanic White	5	85621.33431	9-11th Grade (Includes 12th grade with no diploma)	39.73	never	no	no	72	109	no	no	Assumed alive	NA	181	2003-2004	2	NA	NA
48	21144	85	2003-2004	NA	0	NA	2	43	13	Female	Non-Hispanic Black	5	8076.670213	6th Grade	18.25	NA	no	no	42	102	NA	NA	NA	NA	NA	2003-2004	NA	NA	NA
49	21147	86	2003-2004	Yes	14	NA	2	29	31	Female	Non-Hispanic White	2.74	69524.71396	College Graduate or above	33.59	never	no	no	82	124	no	no	Assumed alive	NA	186	2003-2004	2	NA	NA
50	21149	87	2003-2004	Yes	13	38	2	41	63	Female	Non-Hispanic Black	1.29	12792.2833	Some College or AA degree	33.16	never	no	yes	80	168	no	no	Assumed alive	NA	201	2003-2004	4	NA	NA
51	21156	90	2003-2004	No	14	52	2	38	67	Female	Mexican American	NA	4702.397114	Less Than 9th Grade	39.21	former	IFG	yes	83	145	no	no	Assumed deceased	Malignant neoplasms (C00-C97)	73	2003-2004	7	NA	NA
52	21158	91	2003-2004	No	13	34	1	34	71	Female	Mexican American	1.11	4309.962157	High School Grad/GED or Equivalent	33.37	never	IFG	yes	77	151	yes	yes	Assumed alive	NA	191	2003-2004	5	NA	NA
53	21159	92	2003-2004	Yes	17	46	1	29	51	Female	Non-Hispanic White	1.05	41521.9364	High School Grad/GED or Equivalent	14.7	now	no	no	72	107	no	no	Assumed deceased	Chronic lower respiratory diseases (J40-J47)	124	2003-2004	6	NA	NA
54	21165	93	2003-2004	No	11	57	1	32	75	Female	Non-Hispanic White	1.22	58408.02158	Less Than 9th Grade	27.45	never	no	no	NA	NA	yes	no	Assumed deceased	Diseases of heart (I00-I09, I11, I13, I20-I51)	165	2003-2004	4	NA	NA
55	21167	94	2003-2004	No	13	40	2	39	60	Female	Non-Hispanic White	5	62334.69055	College Graduate or above	27.1	never	no	yes	82	128	no	no	Assumed alive	NA	200	2003-2004	1	NA	NA
56	21171	96	2003-2004	No	11	NA	2	31	20	Female	Non-Hispanic Black	0.1	32357.72689	Some College or AA degree	21	never	no	no	54	87	no	no	Assumed alive	NA	195	2003-2004	NA	NA	NA
57	21173	98	2003-2004	No	12	48	1	35	69	Female	Non-Hispanic Black	2.06	13542.43812	Less Than 9th Grade	25.32	never	DM	yes	85	171	no	no	Assumed alive	NA	195	2003-2004	5	NA	NA
58	21175	99	2003-2004	NA	13	NA	1	38	18	Female	Non-Hispanic Black	1.11	6656.182898	More than high school	24.87	NA	no	no	79	110	NA	NA	Assumed alive	NA	184	2003-2004	NA	NA	NA
59	21176	100	2003-2004	NA	12	NA	2	42	15	Female	Non-Hispanic Black	0.76	6282.047124	8th Grade	34.99	NA	no	no	63	101	NA	NA	NA	NA	NA	2003-2004	NA	NA	NA
60	21177	101	2003-2004	Yes	11	NA	1	30	43	Female	Non-Hispanic Black	2.67	26792.95818	Some College or AA degree	32.77	former	no	yes	93	140	yes	no	Assumed alive	NA	199	2003-2004	2	NA	NA
61	21178	102	2003-2004	NA	NA	NA	2	40	45	Female	Mexican American	1.6	16091.49898	Less Than 9th Grade	31.09	never	no	no	78	117	no	no	Assumed alive	NA	190	2003-2004	NA	NA	NA
62	21181	103	2003-2004	No	12	48	2	30	61	Female	Non-Hispanic White	0.86	25366.19433	High School Grad/GED or Equivalent	34.57	never	DM	yes	63	115	yes	yes	Assumed alive	NA	199	2003-2004	5	NA	NA
63	21182	104	2003-2004	NA	10	NA	2	32	14	Female	Non-Hispanic White	0.45	33774.08331	7th Grade	21.21	NA	no	no	64	121	NA	NA	NA	NA	NA	2003-2004	NA	NA	NA
64	21184	106	2003-2004	No	14	NA	2	34	47	Female	Non-Hispanic White	1.23	55320.3416	Some College or AA degree	36.52	now	no	yes	86	149	no	no	Assumed alive	NA	203	2003-2004	3	NA	NA
65	21186	108	2003-2004	NA	13	NA	1	34	18	Female	Mexican American	3.47	5627.230772	11th Grade	24.94	NA	no	no	57	101	NA	NA	Assumed alive	NA	195	2003-2004	NA	NA	NA
66	21189	109	2003-2004	NA	11	NA	1	40	18	Female	Mexican American	4.78	4268.481179	More than high school	33.46	NA	no	no	69	101	NA	NA	Assumed alive	NA	183	2003-2004	1	NA	NA
67	21190	110	2003-2004	NA	12	NA	2	38	17	Female	Mexican American	0.21	5789.39946	11th Grade	22.85	NA	NA	no	59	117	NA	NA	NA	NA	NA	2003-2004	NA	NA	NA
68	21192	111	2003-2004	No	14	50	2	31	80	Female	Non-Hispanic White	1.4	24608.46305	Less Than 9th Grade	29.19	never	no	yes	71	163	no	no	Assumed deceased	Nephritis, nephrotic syndrome and nephrosis (N00-N07, N17-N19, N25-N27)	66	2003-2004	2	NA	NA
69	21194	113	2003-2004	NA	NA	NA	2	36	29	Female	Non-Hispanic Black	1.66	38896.70651	High School Grad/GED or Equivalent	36.07	never	no	no	64	102	no	no	Assumed alive	NA	193	2003-2004	NA	NA	NA
70	21197	115	2003-2004	NA	13	NA	2	41	14	Female	Mexican American	0.91	6100.839131	9th Grade	21.87	NA	no	no	51	108	NA	NA	NA	NA	NA	2003-2004	NA	NA	NA
71	21200	117	2003-2004	NA	11	NA	2	36	13	Female	Non-Hispanic Black	1.59	8033.892525	6th Grade	17.97	NA	no	no	68	114	NA	NA	NA	NA	NA	2003-2004	NA	NA	NA
72	21202	118	2003-2004	NA	13	NA	1	30	16	Female	Non-Hispanic Black	0.65	5404.074684	9th Grade	19.34	NA	no	no	65	103	NA	NA	NA	NA	NA	2003-2004	NA	NA	NA
73	21205	120	2003-2004	Yes	12	NA	1	30	40	Female	Non-Hispanic Black	0.28	26792.95818	Some College or AA degree	20.76	now	no	yes	86	161	no	no	Assumed deceased	Malignant neoplasms (C00-C97)	31	2003-2004	5	NA	NA
74	21207	122	2003-2004	NA	0	NA	1	43	13	Female	Mexican American	0.66	5534.268081	5th Grade	16.08	NA	no	no	34	116	NA	NA	NA	NA	NA	2003-2004	NA	NA	NA
75	21209	123	2003-2004	Yes	14	NA	1	31	54	Female	Non-Hispanic White	1.23	51962.15455	Some College or AA degree	23.73	never	no	no	82	128	no	no	Assumed alive	NA	198	2003-2004	3	NA	NA
76	21210	124	2003-2004	NA	11	NA	1	41	18	Female	Non-Hispanic Black	1.22	5807.535294	11th Grade	32.17	NA	no	no	72	92	NA	NA	Assumed alive	NA	179	2003-2004	NA	NA	NA
77	21211	125	2003-2004	No	13	NA	1	42	23	Female	Non-Hispanic Black	NA	25134.07171	High School Grad/GED or Equivalent	34.08	never	no	no	81	126	no	no	Assumed alive	NA	193	2003-2004	3	NA	NA
78	21213	126	2003-2004	No	12	49	2	42	51	Female	Non-Hispanic Black	5	26875.43516	Some College or AA degree	27.5	never	no	no	71	111	no	no	Assumed alive	NA	201	2003-2004	2	NA	NA
79	21214	127	2003-2004	Yes	13	NA	1	39	36	Female	Non-Hispanic White	5	7410.949154	College Graduate or above	26.9	never	NA	no	55	98	no	no	Assumed alive	NA	194	2003-2004	2	NA	NA
80	21218	130	2003-2004	NA	14	NA	1	39	17	Female	Mexican American	NA	4096.926505	10th Grade	35.06	NA	no	no	NA	NA	NA	NA	NA	NA	NA	2003-2004	NA	NA	NA
81	21220	132	2003-2004	Yes	13	NA	1	35	44	Female	Other Hispanic	4.68	104245.3899	Some College or AA degree	22.53	former	no	no	69	102	no	no	Assumed alive	NA	195	2003-2004	NA	NA	NA
82	21223	134	2003-2004	Yes	11	NA	2	34	34	Female	Non-Hispanic White	0.64	60302.82967	High School Grad/GED or Equivalent	23.52	now	no	no	62	114	yes	no	Assumed alive	NA	203	2003-2004	3	NA	NA
83	21224	135	2003-2004	No	12	NA	2	43	47	Female	Mexican American	0.67	19489.9886	9-11th Grade (Includes 12th grade with no diploma)	27.93	now	DM	yes	74	124	no	no	Assumed deceased	Diseases of heart (I00-I09, I11, I13, I20-I51)	88	2003-2004	4	NA	NA
84	21225	136	2003-2004	No	13	NA	2	40	26	Female	Non-Hispanic White	2.15	60560.30232	College Graduate or above	22.94	now	no	no	31	109	no	no	Assumed alive	NA	190	2003-2004	NA	NA	NA
85	21228	137	2003-2004	No	12	55	1	43	63	Female	Other Race - Including Multi-Racial	3.2	39684.44924	Some College or AA degree	18.61	never	no	yes	78	146	no	no	Assumed deceased	All other causes (residual)	172	2003-2004	3	NA	NA
86	21229	138	2003-2004	NA	12	NA	1	35	17	Female	Non-Hispanic Black	5	5812.938319	11th Grade	20.6	NA	no	no	51	104	NA	NA	NA	NA	NA	2003-2004	NA	NA	NA
87	21233	140	2003-2004	No	13	41	2	41	49	Female	Non-Hispanic Black	5	27673.59593	9-11th Grade (Includes 12th grade with no diploma)	32.97	never	no	no	74	122	no	no	Assumed alive	NA	202	2003-2004	2	NA	NA
88	21236	141	2003-2004	NA	NA	NA	2	41	14	Female	Non-Hispanic Black	0.13	6165.443714	8th Grade	NA	NA	no	no	68	121	NA	NA	NA	NA	NA	2003-2004	NA	NA	NA
89	21240	143	2003-2004	Yes	11	45	1	37	74	Female	Non-Hispanic White	1.17	39323.71395	Some College or AA degree	30.82	former	DM	no	50	132	yes	no	Assumed deceased	Malignant neoplasms (C00-C97)	68	2003-2004	9	NA	NA
90	21241	144	2003-2004	NA	15	NA	1	38	17	Female	Non-Hispanic Black	0.43	6630.927893	10th Grade	34.04	NA	no	no	62	120	NA	NA	NA	NA	NA	2003-2004	NA	NA	NA
91	21244	146	2003-2004	Yes	14	NA	1	32	27	Female	Non-Hispanic White	5	7633.051621	Some College or AA degree	29.23	never	NA	no	NA	NA	no	no	Assumed alive	NA	189	2003-2004	4	NA	NA
92	21249	148	2003-2004	NA	11	NA	2	38	16	Female	Mexican American	4.67	6077.163118	10th Grade	19.39	NA	no	no	75	109	NA	NA	NA	NA	NA	2003-2004	NA	NA	NA
93	21250	149	2003-2004	NA	0	NA	1	37	12	Female	Non-Hispanic White	0.92	32072.80169	4th Grade	15.3	NA	no	no	69	111	NA	NA	NA	NA	NA	2003-2004	NA	NA	NA
94	21252	150	2003-2004	Yes	13	34	1	41	62	Female	Non-Hispanic White	2.64	27186.99708	Some College or AA degree	30.45	now	no	yes	74	109	no	no	Assumed deceased	Chronic lower respiratory diseases (J40-J47)	140	2003-2004	3	NA	NA
95	21257	153	2003-2004	No	15	35	1	33	67	Female	Non-Hispanic Black	1.64	12825.44339	Less Than 9th Grade	37.03	never	no	no	67	115	no	no	Assumed alive	NA	187	2003-2004	7	NA	NA
96	21260	155	2003-2004	NA	11	NA	1	36	16	Female	Other Hispanic	NA	43494.44801	8th Grade	29.91	NA	no	no	70	112	NA	NA	NA	NA	NA	2003-2004	1	NA	NA
97	21263	156	2003-2004	NA	14	55	1	30	85	Female	Non-Hispanic White	2.48	21431.10122	Less Than 9th Grade	21.73	never	no	no	NA	NA	yes	yes	Assumed deceased	All other causes (residual)	18	2003-2004	NA	NA	NA
98	21266	159	2003-2004	NA	12	NA	1	32	19	Female	Non-Hispanic White	4.64	45228.20703	More than high school	18.95	NA	no	no	65	113	NA	NA	Assumed alive	NA	190	2003-2004	NA	NA	NA
99	21267	160	2003-2004	NA	13	NA	1	36	19	Female	Non-Hispanic Black	0	5935.931573	9th Grade	21.23	NA	no	no	59	105	NA	NA	Assumed alive	NA	197	2003-2004	2	NA	NA
100	21269	161	2003-2004	NA	10	NA	1	41	14	Female	Non-Hispanic Black	2.16	5623.906269	9th Grade	30.97	NA	no	no	51	99	NA	NA	NA	NA	NA	2003-2004	NA	NA	NA
101	21270	162	2003-2004	No	12	42	2	39	85	Female	Non-Hispanic White	4.3	23296.71557	Some College or AA degree	30.33	never	DM	yes	42	121	yes	no	Assumed deceased	Diabetes mellitus (E10-E14)	19	2003-2004	2	NA	NA
102	21274	165	2003-2004	Yes	11	NA	2	37	26	Female	Non-Hispanic Black	3.33	32561.76776	College Graduate or above	21.13	never	no	no	77	108	no	no	Assumed alive	NA	182	2003-2004	1	NA	NA
103	21275	166	2003-2004	No	12	34	1	34	65	Female	Mexican American	2.42	4734.929231	Less Than 9th Grade	35.07	never	DM	yes	51	134	no	no	Assumed alive	NA	192	2003-2004	6	NA	NA
104	21277	168	2003-2004	Yes	15	45	2	34	55	Female	Non-Hispanic White	2.78	40346.99537	High School Grad/GED or Equivalent	31.64	now	no	yes	76	122	no	no	Assumed deceased	All other causes (residual)	174	2003-2004	1	NA	NA
105	21279	169	2003-2004	NA	NA	NA	1	42	40	Female	Mexican American	1.64	13800.50444	Some College or AA degree	33.17	never	DM	yes	NA	NA	no	no	Assumed alive	NA	193	2003-2004	NA	NA	NA
106	21281	170	2003-2004	No	12	43	2	40	64	Female	Mexican American	0.96	3453.837719	Less Than 9th Grade	30.56	never	DM	yes	77	152	no	no	Assumed alive	NA	191	2003-2004	8	NA	NA
107	21283	171	2003-2004	NA	NA	NA	2	39	57	Female	Non-Hispanic White	4	85590.43514	Some College or AA degree	33.77	former	no	yes	NA	NA	no	no	Assumed alive	NA	198	2003-2004	NA	NA	NA
108	21285	172	2003-2004	Yes	17	NA	2	29	22	Female	Non-Hispanic White	2.15	63757.46177	Some College or AA degree	19.86	now	no	no	63	109	no	no	Assumed alive	NA	188	2003-2004	NA	NA	NA
109	21294	176	2003-2004	No	12	NA	1	35	32	Female	Non-Hispanic White	2.62	7231.60366	College Graduate or above	30.87	never	NA	yes	58	101	no	no	Assumed alive	NA	197	2003-2004	3	NA	NA
110	21295	177	2003-2004	Yes	13	50	1	33	70	Female	Other Race - Including Multi-Racial	1.45	30037.56923	Less Than 9th Grade	24.37	never	DM	yes	NA	82	yes	no	Assumed deceased	Diabetes mellitus (E10-E14)	168	2003-2004	9	NA	NA
111	21297	178	2003-2004	NA	NA	NA	2	30	46	Female	Non-Hispanic White	5	93751.04521	College Graduate or above	31.18	former	IFG	no	NA	NA	no	no	Assumed alive	NA	199	2003-2004	NA	NA	NA
112	21298	179	2003-2004	No	13	50	2	37	65	Female	Non-Hispanic White	5	58163.41892	College Graduate or above	31.01	never	no	yes	66	142	no	no	Assumed deceased	All other causes (residual)	183	2003-2004	3	NA	NA
113	21300	180	2003-2004	No	13	34	1	29	83	Female	Non-Hispanic White	2.99	22957.07373	High School Grad/GED or Equivalent	29.8	never	no	yes	74	186	yes	no	Assumed deceased	Malignant neoplasms (C00-C97)	60	2003-2004	1	NA	NA
114	21303	181	2003-2004	Yes	11	NA	1	36	34	Female	Non-Hispanic White	5	7823.066717	College Graduate or above	28.18	never	no	no	65	99	no	no	Assumed alive	NA	196	2003-2004	3	NA	NA
115	21304	182	2003-2004	Yes	13	47	2	30	64	Female	Non-Hispanic White	NA	26065.0255	9-11th Grade (Includes 12th grade with no diploma)	21.37	now	no	no	60	132	no	no	Assumed deceased	All other causes (residual)	91	2003-2004	6	NA	NA
116	21306	184	2003-2004	No	12	45	2	31	64	Female	Non-Hispanic White	2.72	60017.4255	Some College or AA degree	36.17	never	no	yes	65	119	no	no	Assumed alive	NA	195	2003-2004	2	NA	NA
117	21307	185	2003-2004	Yes	15	56	1	29	72	Female	Non-Hispanic White	2.72	50576.58101	College Graduate or above	25.12	never	no	no	63	130	no	no	Assumed alive	NA	181	2003-2004	9	NA	NA
118	21309	186	2003-2004	No	16	50	2	34	64	Female	Non-Hispanic White	0.06	38390.85408	9-11th Grade (Includes 12th grade with no diploma)	26.97	now	no	no	72	136	yes	yes	Assumed deceased	Diseases of heart (I00-I09, I11, I13, I20-I51)	56	2003-2004	4	NA	NA
119	21313	189	2003-2004	Yes	11	NA	2	31	22	Female	Non-Hispanic White	0.96	7310.233757	High School Grad/GED or Equivalent	34.82	now	no	no	68	111	no	no	Assumed alive	NA	196	2003-2004	1	NA	NA
120	21316	190	2003-2004	Yes	11	NA	2	37	22	Female	Non-Hispanic Black	2.42	32978.53124	Some College or AA degree	31.75	former	no	no	54	121	no	no	Assumed alive	NA	181	2003-2004	1	NA	NA
121	21317	191	2003-2004	Yes	12	57	2	31	61	Female	Non-Hispanic White	5	58381.79682	Some College or AA degree	25.83	former	DM	no	60	111	no	no	Assumed alive	NA	196	2003-2004	4	NA	NA
122	21318	192	2003-2004	NA	12	NA	2	42	19	Female	Mexican American	0	3968.378934	Less Than 9th Grade	25.8	NA	no	no	50	118	NA	NA	Assumed alive	NA	201	2003-2004	1	NA	NA
123	21321	194	2003-2004	Yes	13	NA	2	36	32	Female	Non-Hispanic Black	0.64	48175.84953	9-11th Grade (Includes 12th grade with no diploma)	39.72	now	no	no	57	114	no	no	Assumed alive	NA	201	2003-2004	5	NA	NA
124	21323	195	2003-2004	No	10	NA	1	33	28	Female	Other Race - Including Multi-Racial	0.45	57841.63838	High School Grad/GED or Equivalent	41.83	never	no	no	65	100	no	no	Assumed alive	NA	187	2003-2004	NA	NA	NA
125	21329	198	2003-2004	No	9	NA	2	31	46	Female	Non-Hispanic White	0.83	50346.13107	High School Grad/GED or Equivalent	62.5	former	no	yes	NA	NA	no	no	Assumed alive	NA	196	2003-2004	1	NA	NA
126	21331	199	2003-2004	Yes	12	35	2	38	61	Female	Mexican American	1.22	3921.997251	High School Grad/GED or Equivalent	NA	never	DM	no	64	114	no	no	Assumed alive	NA	188	2003-2004	5	NA	NA
127	21335	201	2003-2004	NA	12	NA	1	40	14	Female	Mexican American	1.39	4231.023975	8th Grade	20.76	NA	no	no	59	112	NA	NA	NA	NA	NA	2003-2004	NA	NA	NA
128	21339	202	2003-2004	No	12	NA	1	40	43	Female	Mexican American	5	19464.68195	College Graduate or above	35.23	never	DM	no	73	101	no	no	Assumed alive	NA	182	2003-2004	NA	NA	NA
129	21343	203	2003-2004	NA	12	NA	2	37	18	Female	Non-Hispanic Black	2.12	6969.633933	GED or Equivalent	41.71	NA	no	no	58	135	NA	NA	Assumed alive	NA	183	2003-2004	NA	NA	NA
130	21345	205	2003-2004	Yes	11	33	2	37	63	Female	Non-Hispanic Black	2.24	17745.6568	High School Grad/GED or Equivalent	29.21	former	DM	yes	76	150	no	no	Assumed alive	NA	181	2003-2004	2	NA	NA
131	21347	207	2003-2004	NA	12	NA	1	41	12	Female	Non-Hispanic Black	1.38	5623.906269	7th Grade	27.46	NA	no	no	58	111	NA	NA	NA	NA	NA	2003-2004	NA	NA	NA
132	21348	208	2003-2004	NA	NA	NA	2	29	24	Female	Non-Hispanic Black	3	25547.19922	Some College or AA degree	24.52	never	no	no	NA	NA	no	no	Assumed alive	NA	187	2003-2004	NA	NA	NA
133	21351	209	2003-2004	Yes	13	NA	1	32	40	Female	Non-Hispanic White	3.25	120726.5275	Some College or AA degree	21.14	never	no	no	73	92	no	no	Assumed alive	NA	189	2003-2004	3	NA	NA
134	21353	211	2003-2004	Yes	15	NA	1	34	48	Female	Mexican American	1.03	27385.7027	Less Than 9th Grade	30.24	never	no	no	82	128	no	no	Assumed alive	NA	196	2003-2004	6	NA	NA
135	21355	212	2003-2004	NA	NA	NA	1	43	43	Female	Non-Hispanic White	1.15	36233.24842	High School Grad/GED or Equivalent	24.07	never	no	no	59	126	no	no	Assumed alive	NA	184	2003-2004	NA	NA	NA
136	21356	213	2003-2004	Yes	14	28	2	37	36	Female	Non-Hispanic White	2.12	89748.50555	Some College or AA degree	26.14	now	no	no	76	119	no	no	Assumed alive	NA	182	2003-2004	1	NA	NA
137	21358	215	2003-2004	NA	14	NA	2	32	17	Female	Non-Hispanic White	2.65	45266.6646	11th Grade	22.09	NA	no	no	68	102	NA	NA	NA	NA	NA	2003-2004	NA	NA	NA
138	21360	217	2003-2004	Yes	11	NA	2	34	44	Female	Non-Hispanic White	4	123449.1559	Some College or AA degree	26.38	now	no	no	72	127	no	no	Assumed alive	NA	201	2003-2004	NA	NA	NA
139	21361	218	2003-2004	NA	15	NA	1	42	18	Female	Mexican American	NA	5557.369393	11th Grade	32.38	NA	no	no	58	106	NA	NA	Assumed alive	NA	193	2003-2004	NA	NA	NA
140	21363	219	2003-2004	No	10	NA	1	37	42	Female	Non-Hispanic Black	1.31	33941.18482	9-11th Grade (Includes 12th grade with no diploma)	60.58	never	DM	yes	NA	NA	no	no	Assumed deceased	All other causes (residual)	60	2003-2004	4	NA	NA
141	21365	220	2003-2004	NA	11	NA	1	39	13	Female	Mexican American	0.79	5198.047672	7th Grade	28.38	NA	no	no	50	100	NA	NA	NA	NA	NA	2003-2004	NA	NA	NA
142	21366	221	2003-2004	NA	11	NA	2	35	16	Female	Non-Hispanic Black	1	6127.822377	9th Grade	22.91	NA	no	no	61	121	NA	NA	NA	NA	NA	2003-2004	NA	NA	NA
143	21375	224	2003-2004	Yes	13	NA	2	33	21	Female	Non-Hispanic Black	1.16	6410.676295	High School Grad/GED or Equivalent	21.3	now	NA	no	NA	94	no	no	Assumed alive	NA	189	2003-2004	3	NA	NA
144	21378	226	2003-2004	Yes	11	44	1	31	49	Female	Mexican American	3.14	23854.40867	High School Grad/GED or Equivalent	37.88	now	no	yes	72	152	no	no	Assumed alive	NA	198	2003-2004	NA	NA	NA
145	21382	228	2003-2004	Yes	13	NA	1	31	51	Female	Non-Hispanic White	NA	102941.4208	College Graduate or above	29.57	never	no	no	63	105	no	no	Assumed alive	NA	197	2003-2004	NA	NA	NA
146	21388	231	2003-2004	NA	12	NA	2	31	17	Female	Non-Hispanic White	0.49	18050.65576	10th Grade	20.14	NA	no	no	59	98	NA	NA	NA	NA	NA	2003-2004	NA	NA	NA
147	21389	232	2003-2004	NA	12	NA	2	38	14	Female	Mexican American	1.96	4916.005014	7th Grade	23.1	NA	no	no	49	114	NA	NA	NA	NA	NA	2003-2004	NA	NA	NA
148	21390	233	2003-2004	NA	13	NA	1	32	14	Female	Non-Hispanic White	1.25	34022.69547	8th Grade	17.17	NA	no	no	67	89	NA	NA	NA	NA	NA	2003-2004	NA	NA	NA
149	21394	236	2003-2004	NA	NA	NA	1	30	28	Female	Non-Hispanic Black	0.65	28064.10601	9-11th Grade (Includes 12th grade with no diploma)	40.94	never	no	no	NA	NA	no	no	Assumed alive	NA	198	2003-2004	NA	NA	NA
150	21395	237	2003-2004	No	12	31	2	40	77	Female	Mexican American	1.07	3920.763506	Some College or AA degree	25.22	never	no	yes	56	114	yes	no	Assumed deceased	All other causes (residual)	19	2003-2004	5	NA	NA
151	21396	238	2003-2004	Yes	13	50	2	38	61	Female	Mexican American	0.3	4571.807903	Less Than 9th Grade	25.11	now	DM	yes	79	143	no	no	Assumed deceased	Malignant neoplasms (C00-C97)	130	2003-2004	NA	NA	NA
152	21399	239	2003-2004	Yes	12	27	1	37	42	Female	Non-Hispanic Black	5	30009.63249	Some College or AA degree	26.91	never	no	no	75	105	no	no	Assumed alive	NA	190	2003-2004	2	NA	NA
153	21401	240	2003-2004	NA	NA	NA	2	41	18	Female	Non-Hispanic Black	1.82	5393.015643	12th Grade, No Diploma	36.03	NA	no	no	46	105	NA	NA	Assumed alive	NA	189	2003-2004	NA	NA	NA
154	21404	241	2003-2004	Yes	11	22	1	31	79	Female	Non-Hispanic White	0.93	47019.94303	Some College or AA degree	24.61	former	DM	yes	64	144	yes	no	Assumed deceased	Diseases of heart (I00-I09, I11, I13, I20-I51)	136	2003-2004	3	NA	NA
155	21407	242	2003-2004	No	12	45	2	29	78	Female	Non-Hispanic Black	0.43	18372.50694	Some College or AA degree	32.73	never	DM	yes	44	139	no	no	Assumed deceased	Diseases of heart (I00-I09, I11, I13, I20-I51)	38	2003-2004	4	NA	NA
156	21409	243	2003-2004	No	18	NA	1	43	45	Female	Mexican American	0.88	19489.9886	9-11th Grade (Includes 12th grade with no diploma)	30.15	former	no	no	76	98	no	no	Assumed alive	NA	185	2003-2004	3	NA	NA
157	21419	247	2003-2004	No	11	37	1	34	58	Female	Mexican American	2.48	20523.97259	9-11th Grade (Includes 12th grade with no diploma)	28.18	never	no	yes	71	157	no	no	Assumed alive	NA	193	2003-2004	3	NA	NA
158	21421	249	2003-2004	No	13	NA	2	38	21	Female	Mexican American	0	4151.604836	9-11th Grade (Includes 12th grade with no diploma)	36.95	never	NA	no	64	124	no	no	Assumed alive	NA	186	2003-2004	4	NA	NA
159	21424	250	2003-2004	NA	13	NA	2	30	18	Female	Non-Hispanic White	4.47	30688.28706	High School Graduate	22.87	NA	no	no	60	89	NA	NA	Assumed alive	NA	199	2003-2004	NA	NA	NA
160	21426	251	2003-2004	Yes	17	NA	2	38	37	Female	Mexican American	1.41	38344.26296	Less Than 9th Grade	27.7	never	no	no	67	110	no	no	Assumed alive	NA	194	2003-2004	5	NA	NA
161	21431	254	2003-2004	Yes	12	NA	2	33	24	Female	Non-Hispanic White	2.55	73788.6003	College Graduate or above	30.17	never	no	no	63	110	no	no	Assumed alive	NA	188	2003-2004	2	NA	NA
162	21433	256	2003-2004	Yes	13	40	2	42	66	Female	Non-Hispanic White	3.22	49049.09393	Some College or AA degree	24.06	former	no	yes	62	105	no	no	Assumed alive	NA	201	2003-2004	1	NA	NA
163	21434	257	2003-2004	NA	11	NA	2	38	12	Female	Mexican American	1.15	6023.834185	6th Grade	20.9	NA	no	no	46	108	NA	NA	NA	NA	NA	2003-2004	NA	NA	NA
164	21435	258	2003-2004	NA	15	NA	1	43	19	Female	Mexican American	0.04	4450.490064	High School Graduate	38.7	NA	IFG	no	67	97	NA	NA	Assumed alive	NA	185	2003-2004	NA	NA	NA
165	21436	259	2003-2004	Yes	11	NA	2	38	32	Female	Mexican American	0	41483.44323	High School Grad/GED or Equivalent	34.47	former	NA	no	58	112	no	no	Assumed alive	NA	188	2003-2004	4	NA	NA
166	21446	264	2003-2004	Yes	12	NA	2	33	23	Female	Non-Hispanic White	1.93	75579.2324	College Graduate or above	20.63	never	no	no	51	99	no	no	Assumed alive	NA	187	2003-2004	NA	NA	NA
167	21449	265	2003-2004	NA	NA	NA	1	36	44	Female	Non-Hispanic Black	0.31	29403.51114	High School Grad/GED or Equivalent	NA	now	no	yes	65	143	no	no	Assumed alive	NA	197	2003-2004	NA	NA	NA
168	21452	266	2003-2004	NA	13	NA	2	31	14	Female	Non-Hispanic White	2.64	39334.02552	7th Grade	24.87	NA	no	no	49	91	NA	NA	NA	NA	NA	2003-2004	NA	NA	NA
169	21462	272	2003-2004	NA	9	NA	2	33	19	Female	Non-Hispanic Black	0.48	6145.861832	High School Graduate	30.22	NA	NA	no	52	103	NA	NA	Assumed alive	NA	188	2003-2004	3	NA	NA
170	21473	278	2003-2004	NA	10	NA	1	43	14	Female	Non-Hispanic Black	1.38	7280.405814	7th Grade	16.98	NA	no	no	44	104	NA	NA	NA	NA	NA	2003-2004	NA	NA	NA
171	21476	279	2003-2004	Yes	13	NA	2	34	47	Female	Non-Hispanic White	4.47	127044.1071	Some College or AA degree	26.46	never	DM	yes	88	138	no	no	Assumed alive	NA	202	2003-2004	NA	NA	NA
172	21483	281	2003-2004	Yes	15	NA	2	43	27	Female	Non-Hispanic White	4.4	62469.53295	College Graduate or above	26.55	former	NA	no	44	89	no	no	Assumed alive	NA	202	2003-2004	1	NA	NA
173	21486	283	2003-2004	Yes	11	NA	2	31	30	Female	Non-Hispanic White	0.92	52229.8457	Less Than 9th Grade	23.21	now	no	no	64	90	no	no	Assumed alive	NA	195	2003-2004	4	NA	NA
174	21487	284	2003-2004	NA	13	NA	2	29	14	Female	Non-Hispanic Black	3.98	5826.467977	8th Grade	19.86	NA	no	no	73	108	NA	NA	NA	NA	NA	2003-2004	NA	NA	NA
175	21490	286	2003-2004	Yes	12	NA	2	29	25	Female	Non-Hispanic White	5	62246.91246	College Graduate or above	21.76	never	no	no	55	112	no	no	Assumed alive	NA	187	2003-2004	NA	NA	NA
176	21500	291	2003-2004	Yes	12	45	1	37	66	Female	Non-Hispanic White	4.68	59014.56674	College Graduate or above	24.94	former	no	yes	64	136	yes	no	Assumed alive	NA	192	2003-2004	4	NA	NA
177	21501	292	2003-2004	No	13	55	2	32	65	Female	Non-Hispanic White	2.4	67851.15556	High School Grad/GED or Equivalent	26.13	never	no	no	64	113	no	no	Assumed alive	NA	192	2003-2004	3	NA	NA
178	21504	294	2003-2004	No	13	47	1	40	74	Female	Other Race - Including Multi-Racial	NA	42555.74672	Some College or AA degree	24.1	never	DM	yes	79	187	no	no	Assumed deceased	Diabetes mellitus (E10-E14)	150	2003-2004	6	NA	NA
179	21505	295	2003-2004	NA	12	NA	1	34	18	Female	Mexican American	0.65	4747.975963	11th Grade	31.89	NA	no	no	64	101	NA	NA	Assumed alive	NA	196	2003-2004	NA	NA	NA
180	21509	297	2003-2004	Yes	13	NA	2	37	42	Female	Non-Hispanic White	2.92	117178.3257	Some College or AA degree	18.42	never	no	no	72	100	no	no	Assumed alive	NA	188	2003-2004	2	NA	NA
181	21510	298	2003-2004	Yes	17	56	1	33	59	Female	Non-Hispanic White	2.29	75944.81655	Some College or AA degree	25.86	never	no	no	70	126	no	no	Assumed alive	NA	186	2003-2004	3	NA	NA
182	21511	299	2003-2004	NA	NA	NA	2	29	13	Female	Non-Hispanic Black	1.61	5281.356677	7th Grade	20.88	NA	no	no	55	113	NA	NA	NA	NA	NA	2003-2004	NA	NA	NA
183	21512	300	2003-2004	No	13	NA	1	31	51	Female	Non-Hispanic White	NA	102941.4208	9-11th Grade (Includes 12th grade with no diploma)	21.28	never	no	yes	94	148	no	no	Assumed alive	NA	199	2003-2004	1	NA	NA
184	21514	302	2003-2004	No	11	NA	1	37	41	Female	Non-Hispanic Black	5	30393.73077	Some College or AA degree	29.89	never	no	no	67	129	no	no	Assumed alive	NA	193	2003-2004	2	NA	NA
185	21515	303	2003-2004	NA	0	NA	2	41	12	Female	Non-Hispanic Black	0.57	5819.89421	5th Grade	21.55	NA	no	NA	NA	NA	NA	NA	NA	NA	NA	2003-2004	NA	NA	NA
186	21517	304	2003-2004	NA	NA	NA	1	43	42	Female	Other Hispanic	NA	37052.03937	Less Than 9th Grade	38.88	never	no	no	76	129	no	no	Assumed alive	NA	185	2003-2004	NA	NA	NA
187	21518	305	2003-2004	NA	NA	NA	1	42	52	Female	Non-Hispanic Black	NA	23850.19591	College Graduate or above	33.64	now	no	yes	74	140	no	no	Assumed alive	NA	194	2003-2004	NA	NA	NA
188	21520	306	2003-2004	No	11	NA	1	42	54	Female	Mexican American	0.1	31958.11119	Some College or AA degree	39.14	former	DM	no	70	110	yes	no	Assumed alive	NA	193	2003-2004	2	NA	NA
189	21522	308	2003-2004	Yes	12	NA	1	39	47	Female	Non-Hispanic White	5	104299.6548	High School Grad/GED or Equivalent	30.28	never	DM	no	63	110	no	no	Assumed alive	NA	194	2003-2004	2	NA	NA
190	21523	309	2003-2004	NA	12	NA	1	40	15	Female	Mexican American	1.9	5469.659666	9th Grade	22.19	NA	no	no	51	101	NA	NA	NA	NA	NA	2003-2004	NA	NA	NA
191	21527	310	2003-2004	No	9	NA	1	43	35	Female	Mexican American	0.84	5797.628279	Some College or AA degree	34.18	never	NA	yes	63	113	no	no	Assumed alive	NA	185	2003-2004	6	NA	NA
192	21530	312	2003-2004	No	12	40	1	35	85	Female	Non-Hispanic White	1.89	20250.89186	9-11th Grade (Includes 12th grade with no diploma)	26.99	former	no	yes	72	184	yes	no	Assumed deceased	Malignant neoplasms (C00-C97)	61	2003-2004	2	NA	NA
193	21531	313	2003-2004	No	13	47	1	42	67	Female	Non-Hispanic White	NA	88656.67978	High School Grad/GED or Equivalent	35.04	never	DM	yes	79	181	no	no	Assumed alive	NA	194	2003-2004	4	NA	NA
194	21533	314	2003-2004	Yes	12	NA	2	32	40	Female	Non-Hispanic White	2.48	135939.3551	College Graduate or above	34.14	never	no	yes	79	111	no	no	Assumed alive	NA	192	2003-2004	NA	NA	NA
195	21536	316	2003-2004	NA	0	NA	1	39	13	Female	Mexican American	0.81	4056.517226	7th Grade	19.75	NA	no	no	49	103	NA	NA	NA	NA	NA	2003-2004	NA	NA	NA
196	21537	317	2003-2004	NA	NA	NA	2	31	83	Female	Non-Hispanic White	0.94	24227.97581	High School Grad/GED or Equivalent	30.14	never	no	yes	49	170	no	no	Assumed deceased	Alzheimer's disease (G30)	81	2003-2004	NA	NA	NA
197	21539	318	2003-2004	NA	13	NA	2	40	14	Female	Mexican American	1.6	4530.598652	8th Grade	29.78	NA	no	no	39	98	NA	NA	NA	NA	NA	2003-2004	NA	NA	NA
198	21540	319	2003-2004	NA	11	NA	2	34	13	Female	Non-Hispanic White	3.71	41997.23959	7th Grade	30.16	NA	no	no	82	110	NA	NA	NA	NA	NA	2003-2004	NA	NA	NA
199	21541	320	2003-2004	No	NA	55	2	31	61	Female	Non-Hispanic White	3.32	58381.79682	High School Grad/GED or Equivalent	35.13	former	no	yes	100	161	no	no	Assumed deceased	Malignant neoplasms (C00-C97)	92	2003-2004	4	NA	NA
200	21551	325	2003-2004	Yes	12	NA	1	37	38	Female	Non-Hispanic White	0.67	89282.02497	Some College or AA degree	18.14	now	no	no	67	98	no	no	Assumed deceased	All other causes (residual)	155	2003-2004	NA	NA	NA
201	21552	326	2003-2004	No	12	49	2	43	71	Female	Non-Hispanic Black	0.68	15351.22299	Some College or AA degree	23.41	former	no	no	72	122	no	no	Assumed deceased	Chronic lower respiratory diseases (J40-J47)	6	2003-2004	NA	NA	NA
202	21557	330	2003-2004	No	11	52	1	31	85	Female	Non-Hispanic White	2.58	28398.56794	Some College or AA degree	23.07	never	no	yes	60	142	yes	yes	Assumed deceased	Diseases of heart (I00-I09, I11, I13, I20-I51)	56	2003-2004	1	NA	NA
203	21561	333	2003-2004	NA	NA	NA	2	31	75	Female	Non-Hispanic White	1.07	40275.45991	Less Than 9th Grade	26.49	former	no	yes	64	223	no	no	Assumed deceased	All other causes (residual)	175	2003-2004	NA	NA	NA
204	21562	334	2003-2004	Yes	12	30	1	43	66	Female	Other Hispanic	0.8	22752.883	Less Than 9th Grade	31.78	former	no	yes	69	162	no	no	Assumed alive	NA	186	2003-2004	1	NA	NA
205	21563	335	2003-2004	NA	11	NA	2	40	18	Female	Mexican American	1.6	4318.507169	High School Graduate	21	NA	no	no	60	99	NA	NA	Assumed alive	NA	193	2003-2004	1	NA	NA
206	21565	336	2003-2004	NA	NA	NA	2	32	15	Female	Non-Hispanic Black	5	5415.658922	10th Grade	28.43	NA	no	no	64	100	NA	NA	NA	NA	NA	2003-2004	NA	NA	NA
207	21566	337	2003-2004	No	12	NA	2	29	50	Female	Non-Hispanic White	3.6	70407.25793	Some College or AA degree	28.38	former	no	no	78	110	no	no	Assumed alive	NA	187	2003-2004	1	NA	NA
208	21567	338	2003-2004	NA	NA	NA	1	32	14	Female	Non-Hispanic White	2.46	45675.05326	8th Grade	19.08	NA	no	no	57	104	NA	NA	NA	NA	NA	2003-2004	NA	NA	NA
209	21568	339	2003-2004	Yes	13	NA	1	34	43	Female	Non-Hispanic White	5	126609.7367	Some College or AA degree	22.45	never	no	yes	79	125	no	no	Assumed alive	NA	193	2003-2004	2	NA	NA
210	21573	341	2003-2004	NA	0	NA	2	40	13	Female	Mexican American	1.84	4565.690963	6th Grade	16.82	NA	no	NA	NA	NA	NA	NA	NA	NA	NA	2003-2004	NA	NA	NA
211	21574	342	2003-2004	No	15	40	2	39	83	Female	Non-Hispanic White	3.76	26274.64403	Less Than 9th Grade	25.64	never	no	no	62	134	no	no	Assumed deceased	Malignant neoplasms (C00-C97)	77	2003-2004	5	NA	NA
212	21576	343	2003-2004	No	13	NA	2	41	48	Female	Other Race - Including Multi-Racial	1.29	44541.41798	9-11th Grade (Includes 12th grade with no diploma)	25.53	never	DM	yes	97	138	no	no	Assumed alive	NA	190	2003-2004	1	NA	NA
213	21582	345	2003-2004	No	14	NA	1	32	77	Female	Non-Hispanic White	2.67	53572.27763	High School Grad/GED or Equivalent	21.32	former	no	no	67	139	no	no	Assumed deceased	Malignant neoplasms (C00-C97)	165	2003-2004	NA	NA	NA
214	21586	347	2003-2004	Yes	10	32	2	33	75	Female	Non-Hispanic Black	2.87	19851.65722	Some College or AA degree	41.02	never	DM	yes	95	158	yes	no	Assumed deceased	Cerebrovascular diseases (I60-I69)	74	2003-2004	1	NA	NA
215	21598	351	2003-2004	Yes	12	34	2	30	55	Female	Non-Hispanic White	5	68985.00029	College Graduate or above	28.83	former	no	yes	72	122	no	no	Assumed alive	NA	199	2003-2004	2	NA	NA
216	21611	356	2003-2004	No	11	NA	1	35	45	Female	Non-Hispanic Black	2.56	27180.45831	High School Grad/GED or Equivalent	43.49	never	DM	yes	NA	NA	no	no	Assumed alive	NA	196	2003-2004	3	NA	NA
217	21619	360	2003-2004	Yes	13	48	1	29	81	Female	Non-Hispanic White	2.97	22957.07373	High School Grad/GED or Equivalent	19.98	never	no	yes	67	143	no	no	Assumed deceased	Diseases of heart (I00-I09, I11, I13, I20-I51)	123	2003-2004	NA	NA	NA
218	21621	362	2003-2004	Yes	13	47	1	32	48	Female	Non-Hispanic White	1.78	53845.10666	High School Grad/GED or Equivalent	28	now	no	yes	61	153	no	no	Assumed deceased	Diseases of heart (I00-I09, I11, I13, I20-I51)	144	2003-2004	3	NA	NA
219	21622	363	2003-2004	NA	14	NA	1	38	19	Female	Non-Hispanic Black	0.43	6630.927893	9th Grade	32	NA	NA	no	20	105	NA	NA	Assumed alive	NA	183	2003-2004	3	NA	NA
220	21623	364	2003-2004	No	10	NA	2	39	85	Female	Non-Hispanic White	2.58	23572.41186	Less Than 9th Grade	30.12	former	DM	yes	46	113	yes	no	Assumed deceased	Diseases of heart (I00-I09, I11, I13, I20-I51)	28	2003-2004	1	NA	NA
221	21627	366	2003-2004	NA	12	NA	1	38	12	Female	Non-Hispanic White	0.58	31102.85855	6th Grade	21.3	NA	no	no	58	104	NA	NA	NA	NA	NA	2003-2004	NA	NA	NA
222	21630	367	2003-2004	No	12	16	2	43	63	Female	Non-Hispanic White	0.77	26985.21608	Less Than 9th Grade	31.71	former	DM	yes	64	133	no	no	Assumed deceased	Accidents (unintentional injuries) (V01-X59, Y85-Y86)	168	2003-2004	1	NA	NA
223	21632	368	2003-2004	No	13	30	1	30	81	Female	Non-Hispanic Black	1.65	17841.24297	Less Than 9th Grade	28.25	never	DM	yes	73	140	no	no	Assumed deceased	All other causes (residual)	172	2003-2004	4	NA	NA
224	21634	369	2003-2004	NA	NA	NA	1	30	17	Female	Non-Hispanic White	3.48	38911.45011	11th Grade	30.37	NA	no	yes	70	140	NA	NA	NA	NA	NA	2003-2004	NA	NA	NA
225	21635	370	2003-2004	Yes	13	49	2	34	65	Female	Other Race - Including Multi-Racial	2.8	57330.38899	Some College or AA degree	37.3	never	DM	yes	73	116	yes	no	Assumed alive	NA	203	2003-2004	6	NA	NA
226	21636	371	2003-2004	Yes	12	NA	2	30	22	Female	Non-Hispanic White	3.34	79667.50994	9-11th Grade (Includes 12th grade with no diploma)	24.65	former	NA	no	40	116	no	no	Assumed alive	NA	199	2003-2004	1	NA	NA
227	21639	373	2003-2004	NA	NA	NA	1	36	20	Female	Other Hispanic	1.07	77205.71651	Less Than 9th Grade	NA	never	no	no	NA	NA	no	no	Assumed alive	NA	186	2003-2004	NA	NA	NA
228	21642	374	2003-2004	NA	14	NA	1	36	19	Female	Non-Hispanic White	0.78	41247.03487	High School Graduate	24.76	NA	no	no	60	109	NA	NA	Assumed alive	NA	196	2003-2004	NA	NA	NA
229	21643	375	2003-2004	No	15	50	1	38	62	Female	Mexican American	0.94	4348.459361	Less Than 9th Grade	31.96	never	no	yes	70	123	no	no	Assumed deceased	Malignant neoplasms (C00-C97)	126	2003-2004	4	NA	NA
230	21644	376	2003-2004	NA	NA	NA	2	42	35	Female	Mexican American	1.44	25260.41732	Less Than 9th Grade	27.28	never	no	yes	72	117	no	no	Assumed alive	NA	201	2003-2004	NA	NA	NA
231	21647	379	2003-2004	NA	12	15	2	33	16	Female	Non-Hispanic White	1.6	41735.01779	Less Than 9th Grade	43.17	NA	no	no	60	101	NA	NA	NA	NA	NA	2003-2004	NA	NA	NA
232	21650	380	2003-2004	NA	11	NA	2	33	13	Female	Non-Hispanic White	3.6	34858.27284	7th Grade	20.41	NA	no	no	52	106	NA	NA	NA	NA	NA	2003-2004	NA	NA	NA
233	21660	384	2003-2004	No	15	NA	2	31	41	Female	Non-Hispanic White	0.75	51812.25598	High School Grad/GED or Equivalent	24.76	now	no	no	68	102	no	no	Assumed alive	NA	195	2003-2004	3	NA	NA
234	21666	387	2003-2004	Yes	12	50	2	33	66	Female	Non-Hispanic Black	3.01	16295.7938	High School Grad/GED or Equivalent	30.12	never	no	yes	61	198	no	no	Assumed alive	NA	188	2003-2004	1	NA	NA
235	21667	388	2003-2004	Yes	14	49	1	29	60	Female	Non-Hispanic White	0.59	31080.22042	High School Grad/GED or Equivalent	22.13	now	no	no	61	120	no	no	Assumed alive	NA	182	2003-2004	4	NA	NA
236	21669	390	2003-2004	NA	12	NA	2	42	14	Female	Mexican American	4.52	6405.617513	7th Grade	26.89	NA	no	no	75	103	NA	NA	NA	NA	NA	2003-2004	NA	NA	NA
237	21672	391	2003-2004	No	10	52	2	40	61	Female	Non-Hispanic White	4.8	40236.34804	Some College or AA degree	33.94	never	no	yes	65	121	no	no	Assumed alive	NA	190	2003-2004	4	NA	NA
238	21676	393	2003-2004	NA	12	NA	2	36	14	Female	Non-Hispanic Black	1.06	8033.892525	8th Grade	20.52	NA	no	no	48	90	NA	NA	NA	NA	NA	2003-2004	NA	NA	NA
239	21677	394	2003-2004	NA	11	NA	2	41	13	Female	Other Hispanic	0.36	24556.07281	7th Grade	29.29	NA	no	no	47	109	NA	NA	NA	NA	NA	2003-2004	NA	NA	NA
240	21683	398	2003-2004	NA	NA	NA	1	40	24	Female	Non-Hispanic White	NA	76409.39805	Some College or AA degree	27.2	never	no	no	67	119	no	no	Assumed alive	NA	182	2003-2004	NA	NA	NA
241	21684	399	2003-2004	NA	10	NA	1	29	15	Female	Non-Hispanic White	0.67	27606.75772	8th Grade	21.92	NA	no	no	63	99	NA	NA	NA	NA	NA	2003-2004	NA	NA	NA
242	21685	400	2003-2004	Yes	11	40	2	31	49	Female	Non-Hispanic White	1.25	50346.13107	College Graduate or above	29.21	now	no	yes	51	93	no	no	Assumed deceased	Accidents (unintentional injuries) (V01-X59, Y85-Y86)	80	2003-2004	2	NA	NA
243	21688	401	2003-2004	NA	0	NA	1	35	12	Female	Non-Hispanic White	5	38505.25526	5th Grade	15.17	NA	no	no	60	103	NA	NA	NA	NA	NA	2003-2004	NA	NA	NA
244	21700	405	2003-2004	NA	12	NA	1	38	19	Female	Non-Hispanic White	0.3	35402.97342	More than high school	43.12	NA	no	no	63	113	NA	NA	Assumed alive	NA	184	2003-2004	NA	NA	NA
245	21702	406	2003-2004	No	12	37	2	42	62	Female	Non-Hispanic White	4.51	52851.10247	Some College or AA degree	35.4	never	IFG	yes	74	154	yes	no	Assumed deceased	Diseases of heart (I00-I09, I11, I13, I20-I51)	47	2003-2004	3	NA	NA
246	21712	410	2003-2004	Yes	11	47	1	36	53	Female	Non-Hispanic Black	2.15	29403.51114	High School Grad/GED or Equivalent	26.79	now	DM	no	58	129	no	no	Assumed alive	NA	197	2003-2004	8	NA	NA
247	21719	413	2003-2004	No	13	NA	2	32	35	Female	Non-Hispanic White	2.18	105916.081	Some College or AA degree	21.37	now	no	no	62	104	no	no	Assumed alive	NA	191	2003-2004	3	NA	NA
248	21720	414	2003-2004	NA	14	NA	1	37	18	Female	Non-Hispanic White	3.7	42636.10788	12th Grade, No Diploma	20.85	NA	no	no	58	90	NA	NA	Assumed alive	NA	192	2003-2004	NA	NA	NA
249	21726	417	2003-2004	No	12	NA	1	43	41	Female	Other Hispanic	1.12	35199.66747	Less Than 9th Grade	25.68	never	no	no	64	108	no	no	Assumed alive	NA	185	2003-2004	3	NA	NA
250	21730	419	2003-2004	Yes	11	NA	2	41	46	Female	Non-Hispanic Black	0.4	27719.54922	9-11th Grade (Includes 12th grade with no diploma)	32.1	now	DM	yes	66	156	no	no	Assumed alive	NA	190	2003-2004	9	NA	NA
251	21732	420	2003-2004	NA	13	NA	1	33	15	Female	Non-Hispanic White	NA	45341.29447	8th Grade	19.07	NA	no	no	70	106	NA	NA	NA	NA	NA	2003-2004	NA	NA	NA
252	21738	423	2003-2004	NA	11	NA	1	30	17	Female	Non-Hispanic Black	0.6	5967.194913	10th Grade	24.92	NA	no	no	76	116	NA	NA	NA	NA	NA	2003-2004	NA	NA	NA
253	21744	426	2003-2004	NA	12	NA	1	38	13	Female	Non-Hispanic Black	0.92	7084.029918	7th Grade	20.76	NA	no	no	72	102	NA	NA	NA	NA	NA	2003-2004	NA	NA	NA
254	21746	427	2003-2004	No	11	NA	1	42	48	Female	Non-Hispanic Black	0.72	24706.74646	9-11th Grade (Includes 12th grade with no diploma)	38.35	former	DM	yes	81	139	no	no	Assumed alive	NA	193	2003-2004	4	NA	NA
255	21747	428	2003-2004	No	11	NA	1	31	21	Female	Non-Hispanic White	3.32	7195.589517	9-11th Grade (Includes 12th grade with no diploma)	36.38	never	NA	no	73	116	no	no	Assumed alive	NA	197	2003-2004	2	NA	NA
256	21748	429	2003-2004	NA	NA	NA	1	38	83	Female	Non-Hispanic White	2.67	23498.18915	Some College or AA degree	26.32	former	no	yes	NA	NA	no	no	Assumed deceased	All other causes (residual)	77	2003-2004	NA	NA	NA
257	21752	430	2003-2004	NA	NA	NA	2	42	28	Female	Non-Hispanic Black	0.91	28684.66216	Some College or AA degree	22.63	never	no	no	NA	NA	no	no	Assumed alive	NA	200	2003-2004	NA	NA	NA
258	21754	431	2003-2004	NA	10	NA	1	33	12	Female	Other Race - Including Multi-Racial	1.31	6437.233682	6th Grade	19.12	NA	no	no	61	97	NA	NA	NA	NA	NA	2003-2004	NA	NA	NA
259	21758	433	2003-2004	NA	NA	NA	2	35	21	Female	Non-Hispanic White	1.03	7029.380051	Less Than 9th Grade	18.71	now	NA	no	56	95	no	no	Assumed alive	NA	184	2003-2004	NA	NA	NA
260	21759	434	2003-2004	NA	13	NA	1	41	19	Female	Non-Hispanic Black	0.46	5211.403057	12th Grade, No Diploma	38.36	NA	no	no	40	108	NA	NA	Assumed alive	NA	180	2003-2004	NA	NA	NA
261	21760	435	2003-2004	NA	16	NA	1	38	19	Female	Non-Hispanic White	0.22	35402.97342	More than high school	22.62	NA	no	no	63	100	NA	NA	Assumed alive	NA	183	2003-2004	NA	NA	NA
262	21762	436	2003-2004	No	13	50	2	32	67	Female	Non-Hispanic White	1.93	67851.15556	College Graduate or above	32.84	never	no	yes	88	166	no	no	Assumed alive	NA	192	2003-2004	3	NA	NA
263	21768	437	2003-2004	No	15	NA	1	30	85	Female	Other Hispanic	1.24	18359.59624	Less Than 9th Grade	28.61	never	no	yes	60	173	no	no	Assumed deceased	Malignant neoplasms (C00-C97)	102	2003-2004	4	NA	NA
264	21775	442	2003-2004	NA	13	NA	2	39	15	Female	Other Hispanic	1.76	6761.073199	9th Grade	19.5	NA	no	no	51	110	NA	NA	NA	NA	NA	2003-2004	NA	NA	NA
265	21777	444	2003-2004	No	12	NA	1	32	45	Female	Non-Hispanic Black	3.55	31834.09412	Some College or AA degree	32.18	never	no	yes	92	136	no	no	Assumed alive	NA	189	2003-2004	4	NA	NA
266	21779	445	2003-2004	Yes	12	50	1	39	52	Female	Other Race - Including Multi-Racial	5	78981.94487	College Graduate or above	16.47	never	no	no	75	110	no	no	Assumed deceased	Diseases of heart (I00-I09, I11, I13, I20-I51)	35	2003-2004	1	NA	NA
267	21780	446	2003-2004	NA	11	NA	1	41	19	Female	Non-Hispanic Black	5	5749.294146	High School Graduate	19.43	NA	no	no	54	100	NA	NA	Assumed alive	NA	181	2003-2004	NA	NA	NA
268	21782	448	2003-2004	Yes	14	40	1	39	68	Female	Mexican American	1.64	4350.362082	Less Than 9th Grade	22.49	never	no	yes	78	149	no	no	Assumed alive	NA	194	2003-2004	3	NA	NA
269	21784	450	2003-2004	NA	12	NA	1	42	13	Female	Non-Hispanic Black	5	5504.45468	7th Grade	17.81	NA	no	no	56	87	NA	NA	NA	NA	NA	2003-2004	NA	NA	NA
270	21785	451	2003-2004	Yes	13	40	1	37	75	Female	Non-Hispanic White	2.29	54416.5938	9-11th Grade (Includes 12th grade with no diploma)	35.88	former	no	yes	63	145	yes	no	Assumed alive	NA	193	2003-2004	4	NA	NA
271	21789	453	2003-2004	No	16	41	2	36	65	Female	Non-Hispanic Black	2.65	19077.8965	High School Grad/GED or Equivalent	37.93	never	DM	yes	66	115	yes	no	Assumed deceased	Diseases of heart (I00-I09, I11, I13, I20-I51)	11	2003-2004	6	NA	NA
272	21790	454	2003-2004	Yes	13	53	2	40	61	Female	Mexican American	1.2	3357.92197	Some College or AA degree	31.27	now	no	no	69	111	no	no	Assumed alive	NA	189	2003-2004	5	NA	NA
273	21792	455	2003-2004	No	15	43	1	35	79	Female	Non-Hispanic White	1.49	45162.82035	Some College or AA degree	26.7	former	DM	yes	72	180	yes	no	Assumed deceased	Diseases of heart (I00-I09, I11, I13, I20-I51)	29	2003-2004	2	NA	NA
274	21793	456	2003-2004	NA	13	NA	1	38	17	Female	Non-Hispanic White	4.18	41346.71007	10th Grade	25.34	NA	no	no	65	108	NA	NA	NA	NA	NA	2003-2004	NA	NA	NA
275	21799	460	2003-2004	No	16	NA	2	34	30	Female	Non-Hispanic White	0.96	60302.82967	High School Grad/GED or Equivalent	35.85	never	no	no	65	110	no	no	Assumed alive	NA	201	2003-2004	4	NA	NA
276	21801	461	2003-2004	NA	12	NA	1	34	14	Female	Non-Hispanic White	4.35	39135.25133	8th Grade	17.96	NA	no	no	63	98	NA	NA	NA	NA	NA	2003-2004	NA	NA	NA
277	21802	462	2003-2004	NA	12	NA	2	31	17	Female	Non-Hispanic White	0.48	20335.45446	10th Grade	25.67	NA	no	no	58	103	NA	NA	NA	NA	NA	2003-2004	NA	NA	NA
278	21806	463	2003-2004	NA	NA	NA	2	41	37	Female	Non-Hispanic Black	3.6	33659.35818	Some College or AA degree	21.91	never	no	yes	66	126	no	no	Assumed alive	NA	201	2003-2004	NA	NA	NA
279	21808	464	2003-2004	NA	13	NA	1	43	13	Female	Mexican American	4.46	5696.627282	7th Grade	19.42	NA	no	no	60	96	NA	NA	NA	NA	NA	2003-2004	NA	NA	NA
280	21810	465	2003-2004	NA	13	NA	1	30	14	Female	Non-Hispanic White	1.79	37956.30236	8th Grade	28.63	NA	no	no	73	104	NA	NA	NA	NA	NA	2003-2004	NA	NA	NA
281	21811	466	2003-2004	NA	0	NA	2	42	19	Female	Mexican American	3.17	3964.023054	9th Grade	47.24	NA	DM	no	77	110	NA	NA	Assumed alive	NA	202	2003-2004	NA	NA	NA
282	21812	467	2003-2004	Yes	14	NA	2	30	35	Female	Non-Hispanic White	3.63	71805.22634	Some College or AA degree	22.64	former	no	no	76	116	no	no	Assumed alive	NA	199	2003-2004	3	NA	NA
283	21813	468	2003-2004	No	NA	NA	2	34	20	Female	Non-Hispanic White	1.98	71536.6703	High School Grad/GED or Equivalent	42.05	never	no	no	76	118	no	no	Assumed alive	NA	195	2003-2004	NA	NA	NA
284	21815	469	2003-2004	NA	9	NA	2	35	15	Female	Non-Hispanic Black	1.02	6612.863812	9th Grade	30.33	NA	no	no	62	120	NA	NA	NA	NA	NA	2003-2004	NA	NA	NA
285	21819	471	2003-2004	Yes	15	NA	1	36	48	Female	Non-Hispanic Black	1.9	32835.39009	Less Than 9th Grade	32.22	former	no	no	74	111	no	no	Assumed alive	NA	196	2003-2004	3	NA	NA
286	21832	476	2003-2004	Yes	12	NA	1	35	48	Female	Non-Hispanic White	3.3	104245.3899	Some College or AA degree	25.01	now	no	yes	91	141	no	no	Assumed alive	NA	197	2003-2004	13	NA	NA
287	21833	477	2003-2004	NA	12	NA	2	38	18	Female	Mexican American	1.7	5789.39946	11th Grade	26.72	NA	no	no	38	97	NA	NA	Assumed alive	NA	185	2003-2004	NA	NA	NA
288	21836	479	2003-2004	Yes	14	55	2	29	80	Female	Non-Hispanic White	1.16	19226.34358	9-11th Grade (Includes 12th grade with no diploma)	19.29	former	no	yes	64	136	yes	yes	Assumed deceased	Chronic lower respiratory diseases (J40-J47)	37	2003-2004	4	NA	NA
289	21844	482	2003-2004	NA	13	NA	2	42	17	Female	Other Race - Including Multi-Racial	1.15	20423.94057	11th Grade	20.03	NA	no	no	59	101	NA	NA	NA	NA	NA	2003-2004	NA	NA	NA
290	21846	484	2003-2004	NA	0	NA	1	33	12	Female	Non-Hispanic White	3.71	37942.81412	6th Grade	18.32	NA	no	no	32	88	NA	NA	NA	NA	NA	2003-2004	NA	NA	NA
291	21849	485	2003-2004	Yes	12	NA	2	40	45	Female	Mexican American	0.6	14931.62607	9-11th Grade (Includes 12th grade with no diploma)	29.55	never	no	no	69	112	no	no	Assumed alive	NA	190	2003-2004	7	NA	NA
292	21853	487	2003-2004	NA	12	NA	1	30	12	Female	Non-Hispanic Black	0.24	6773.943687	6th Grade	21.89	NA	no	no	31	109	NA	NA	NA	NA	NA	2003-2004	NA	NA	NA
293	21854	488	2003-2004	NA	NA	NA	1	43	40	Female	Other Hispanic	0.86	49390.09092	High School Grad/GED or Equivalent	28.24	never	no	no	66	87	no	no	Assumed alive	NA	186	2003-2004	NA	NA	NA
294	21859	490	2003-2004	No	19	35	2	43	73	Female	Other Race - Including Multi-Racial	1.04	41582.21641	High School Grad/GED or Equivalent	28.62	now	no	yes	74	159	no	no	Assumed alive	NA	203	2003-2004	6	NA	NA
295	21861	492	2003-2004	Yes	12	NA	2	36	23	Female	Other Hispanic	1.6	77822.11069	Some College or AA degree	28.4	never	no	no	75	121	no	no	Assumed alive	NA	200	2003-2004	1	NA	NA
296	21862	493	2003-2004	Yes	13	NA	2	41	33	Female	Non-Hispanic White	1.83	78473.31645	College Graduate or above	39.46	former	DM	no	NA	NA	no	no	Assumed alive	NA	190	2003-2004	NA	NA	NA
297	21864	494	2003-2004	Yes	13	46	2	40	78	Female	Mexican American	1.29	4251.878389	Less Than 9th Grade	24.74	never	no	yes	65	163	yes	yes	Assumed alive	NA	191	2003-2004	1	NA	NA
298	21866	496	2003-2004	No	16	NA	1	41	22	Female	Non-Hispanic Black	0.94	28227.99591	9-11th Grade (Includes 12th grade with no diploma)	23.89	never	no	no	68	104	no	no	Assumed alive	NA	180	2003-2004	4	NA	NA
299	21867	497	2003-2004	NA	0	NA	2	43	12	Female	Non-Hispanic Black	0.56	7354.157337	6th Grade	17.19	NA	no	no	47	116	NA	NA	NA	NA	NA	2003-2004	NA	NA	NA
300	21868	498	2003-2004	Yes	12	19	1	38	58	Female	Non-Hispanic White	2.89	85603.68367	College Graduate or above	24.91	former	no	yes	NA	180	no	no	Assumed alive	NA	182	2003-2004	1	NA	NA
301	21869	499	2003-2004	Yes	10	NA	1	41	36	Female	Non-Hispanic White	0.97	54880.61134	Some College or AA degree	41.33	never	no	yes	70	126	no	no	Assumed alive	NA	181	2003-2004	2	NA	NA
302	21870	500	2003-2004	NA	NA	NA	2	43	21	Female	Mexican American	3.26	3280.116827	9-11th Grade (Includes 12th grade with no diploma)	17.8	never	NA	no	64	108	no	no	Assumed alive	NA	203	2003-2004	NA	NA	NA
303	21871	501	2003-2004	Yes	12	NA	2	39	44	Female	Non-Hispanic White	4.08	113026.5006	Some College or AA degree	26.6	former	no	no	74	105	no	no	Assumed alive	NA	200	2003-2004	1	NA	NA
304	21878	503	2003-2004	Yes	11	52	2	32	81	Female	Non-Hispanic White	3.36	27624.63418	College Graduate or above	29.87	never	no	yes	72	162	no	no	Assumed deceased	Diseases of heart (I00-I09, I11, I13, I20-I51)	153	2003-2004	3	NA	NA
305	21882	504	2003-2004	NA	10	NA	2	43	19	Female	Other Race - Including Multi-Racial	0.72	13774.4324	More than high school	21.34	NA	no	no	48	112	NA	NA	Assumed alive	NA	202	2003-2004	NA	NA	NA
306	21885	505	2003-2004	Yes	12	51	1	40	52	Female	Mexican American	NA	18692.91883	Less Than 9th Grade	33.11	never	DM	no	74	129	no	no	Assumed alive	NA	183	2003-2004	11	NA	NA
307	21889	507	2003-2004	No	15	43	2	33	72	Female	Non-Hispanic White	2.8	47749.42354	High School Grad/GED or Equivalent	34.66	never	no	yes	73	141	no	no	Assumed deceased	Malignant neoplasms (C00-C97)	20	2003-2004	2	NA	NA
308	21890	508	2003-2004	NA	12	NA	1	37	16	Female	Non-Hispanic Black	5	6769.141145	10th Grade	28.73	NA	no	no	57	113	NA	NA	NA	NA	NA	2003-2004	NA	NA	NA
309	21893	509	2003-2004	NA	11	NA	1	42	18	Female	Mexican American	0	6954.345157	9th Grade	46.86	NA	no	no	74	120	NA	NA	Assumed alive	NA	195	2003-2004	NA	NA	NA
310	21894	510	2003-2004	Yes	14	55	2	37	73	Female	Non-Hispanic Black	1.72	20838.42312	9-11th Grade (Includes 12th grade with no diploma)	39.54	never	DM	yes	86	156	no	no	Assumed alive	NA	180	2003-2004	7	NA	NA
311	21896	511	2003-2004	No	15	NA	1	34	69	Female	Mexican American	2.76	5032.105704	Some College or AA degree	23.54	never	DM	yes	NA	188	no	no	Assumed alive	NA	191	2003-2004	NA	NA	NA
312	21897	512	2003-2004	Yes	13	NA	2	37	48	Female	Other Race - Including Multi-Racial	3.22	120021.8987	Some College or AA degree	28.65	former	no	no	75	120	no	no	Assumed alive	NA	181	2003-2004	3	NA	NA
313	21898	513	2003-2004	Yes	11	36	1	34	67	Female	Mexican American	1.21	4168.151999	Some College or AA degree	37.06	never	no	yes	72	139	no	no	Assumed alive	NA	193	2003-2004	1	NA	NA
314	21909	517	2003-2004	Yes	12	38	1	33	85	Female	Non-Hispanic White	1.56	19089.34711	High School Grad/GED or Equivalent	27.08	never	IFG	yes	48	128	yes	no	Assumed deceased	Diseases of heart (I00-I09, I11, I13, I20-I51)	53	2003-2004	6	NA	NA
315	21915	521	2003-2004	No	13	52	1	39	65	Female	Mexican American	4.95	6140.170079	College Graduate or above	NA	former	no	no	81	134	no	no	Assumed alive	NA	194	2003-2004	7	NA	NA
316	21920	522	2003-2004	NA	13	NA	1	38	17	Female	Mexican American	0.76	4335.204597	9th Grade	24.91	NA	no	no	66	109	NA	NA	NA	NA	NA	2003-2004	NA	NA	NA
317	21922	523	2003-2004	No	14	50	1	35	66	Female	Other Hispanic	0.69	25921.89226	Less Than 9th Grade	23.15	never	no	yes	74	131	no	no	Assumed deceased	Diseases of heart (I00-I09, I11, I13, I20-I51)	199	2003-2004	4	NA	NA
318	21926	525	2003-2004	Yes	8	30	1	29	36	Female	Non-Hispanic White	3.83	71805.22634	High School Grad/GED or Equivalent	24.96	now	no	yes	57	91	yes	yes	Assumed alive	NA	182	2003-2004	2	NA	NA
319	21927	526	2003-2004	No	14	NA	2	41	23	Female	Mexican American	1.41	7576.136128	Some College or AA degree	26.11	never	NA	no	80	110	no	no	Assumed alive	NA	189	2003-2004	2	NA	NA
320	21929	528	2003-2004	No	12	NA	1	37	41	Female	Non-Hispanic White	1.25	60917.48061	Some College or AA degree	22.04	now	no	no	76	104	no	no	Assumed alive	NA	191	2003-2004	13	NA	NA
321	21933	529	2003-2004	Yes	14	NA	2	43	48	Female	Non-Hispanic Black	0.96	22087.66021	9-11th Grade (Includes 12th grade with no diploma)	20.31	never	no	yes	93	167	no	no	Assumed alive	NA	201	2003-2004	4	NA	NA
322	21935	531	2003-2004	Yes	11	NA	2	35	33	Female	Non-Hispanic Black	1.91	36101.98422	Some College or AA degree	37.82	never	no	no	83	139	no	no	Assumed alive	NA	184	2003-2004	4	NA	NA
323	21939	532	2003-2004	NA	12	NA	1	42	13	Female	Non-Hispanic Black	3.25	5504.45468	8th Grade	31.44	NA	no	no	46	119	NA	NA	NA	NA	NA	2003-2004	NA	NA	NA
324	21945	534	2003-2004	NA	12	NA	2	36	18	Female	Non-Hispanic Black	2	7069.502561	11th Grade	18.45	NA	NA	no	38	108	NA	NA	Assumed alive	NA	202	2003-2004	2	NA	NA
325	21949	535	2003-2004	Yes	13	NA	2	30	34	Female	Other Race - Including Multi-Racial	4.24	71805.22634	College Graduate or above	41.28	former	no	no	62	109	no	no	Assumed alive	NA	199	2003-2004	2	NA	NA
326	21950	536	2003-2004	NA	NA	NA	1	36	16	Female	Non-Hispanic Black	0.81	6640.136727	NA	18.71	NA	no	no	50	104	NA	NA	NA	NA	NA	2003-2004	NA	NA	NA
327	21951	537	2003-2004	NA	13	NA	1	30	16	Female	Non-Hispanic Black	0.58	5408.917515	10th Grade	36.46	NA	no	no	52	112	NA	NA	NA	NA	NA	2003-2004	NA	NA	NA
328	21954	539	2003-2004	No	11	47	2	30	73	Female	Non-Hispanic White	5	42415.39654	College Graduate or above	24.22	former	no	yes	67	165	no	no	Assumed alive	NA	199	2003-2004	4	NA	NA
329	21958	542	2003-2004	No	NA	37	1	38	80	Female	Non-Hispanic Black	1.67	22337.95661	Some College or AA degree	25.04	never	no	yes	84	164	no	no	Assumed deceased	All other causes (residual)	158	2003-2004	2	NA	NA
330	21966	544	2003-2004	NA	13	NA	2	30	18	Female	Non-Hispanic White	1.86	30688.28706	More than high school	21.04	NA	no	no	68	99	NA	NA	Assumed alive	NA	200	2003-2004	NA	NA	NA
331	21970	545	2003-2004	NA	10	NA	1	36	14	Female	Other Hispanic	0.66	8028.192904	6th Grade	21.82	NA	no	no	48	98	NA	NA	NA	NA	NA	2003-2004	NA	NA	NA
332	21974	547	2003-2004	Yes	13	42	1	33	62	Female	Non-Hispanic White	5	52004.57096	College Graduate or above	32.32	never	no	yes	54	141	yes	yes	Assumed deceased	Diseases of heart (I00-I09, I11, I13, I20-I51)	169	2003-2004	4	NA	NA
333	21975	548	2003-2004	NA	13	NA	1	42	17	Female	Non-Hispanic Black	5	5100.713023	11th Grade	20.19	NA	no	no	52	104	NA	NA	NA	NA	NA	2003-2004	NA	NA	NA
334	21976	549	2003-2004	NA	11	NA	2	33	12	Female	Non-Hispanic Black	1.41	6632.331161	6th Grade	27.19	NA	no	no	41	105	NA	NA	NA	NA	NA	2003-2004	NA	NA	NA
335	21978	550	2003-2004	Yes	12	55	2	35	84	Female	Non-Hispanic White	2.58	21681.83487	High School Grad/GED or Equivalent	25.75	former	no	yes	90	194	no	no	Assumed deceased	Cerebrovascular diseases (I60-I69)	42	2003-2004	4	NA	NA
336	21981	551	2003-2004	No	12	45	1	39	85	Female	Mexican American	0.06	4233.713239	Less Than 9th Grade	28.39	former	no	yes	48	124	no	no	Assumed deceased	Diseases of heart (I00-I09, I11, I13, I20-I51)	158	2003-2004	10	NA	NA
337	21982	552	2003-2004	NA	NA	NA	2	30	83	Female	Non-Hispanic White	3.65	19252.65342	College Graduate or above	25.81	former	no	yes	NA	100	yes	no	Assumed deceased	Alzheimer's disease (G30)	89	2003-2004	NA	NA	NA
338	21983	553	2003-2004	NA	12	NA	2	39	18	Female	Non-Hispanic White	4.51	41340.31101	11th Grade	18.94	NA	no	no	62	102	NA	NA	Assumed alive	NA	199	2003-2004	NA	NA	NA
339	21986	554	2003-2004	NA	NA	NA	2	31	75	Female	Non-Hispanic White	1.07	61783.6209	9-11th Grade (Includes 12th grade with no diploma)	NA	never	DM	no	72	126	yes	no	Assumed deceased	All other causes (residual)	46	2003-2004	NA	NA	NA
340	21994	559	2003-2004	Yes	15	31	2	39	85	Female	Non-Hispanic White	4.8	23296.71557	High School Grad/GED or Equivalent	22.3	never	no	yes	74	194	yes	yes	Assumed deceased	Cerebrovascular diseases (I60-I69)	32	2003-2004	3	NA	NA
341	21997	562	2003-2004	NA	12	NA	2	43	14	Female	Mexican American	1.02	4411.435676	8th Grade	21	NA	no	no	60	104	NA	NA	NA	NA	NA	2003-2004	NA	NA	NA
342	21999	563	2003-2004	No	10	43	2	30	85	Female	Non-Hispanic White	1.67	24149.58081	Some College or AA degree	23.49	former	no	yes	52	248	yes	yes	Assumed deceased	All other causes (residual)	56	2003-2004	3	NA	NA
343	22000	564	2003-2004	No	14	NA	1	42	34	Female	Mexican American	1.9	22133.68025	Less Than 9th Grade	24.34	never	no	no	54	116	no	no	Assumed alive	NA	194	2003-2004	5	NA	NA
344	22002	565	2003-2004	Yes	9	21	2	31	22	Female	Non-Hispanic White	1.2	81594.46809	Some College or AA degree	20.85	never	no	no	63	96	no	no	Assumed alive	NA	195	2003-2004	1	NA	NA
345	22004	566	2003-2004	Yes	15	40	1	34	61	Female	Mexican American	1.07	4753.44355	Less Than 9th Grade	26.21	never	DM	no	69	115	no	no	Assumed alive	NA	190	2003-2004	9	NA	NA
346	22005	567	2003-2004	Yes	13	48	1	39	70	Female	Mexican American	NA	3386.970591	Less Than 9th Grade	28.82	never	no	yes	64	140	no	no	Assumed alive	NA	195	2003-2004	10	NA	NA
347	22009	569	2003-2004	No	16	NA	1	30	77	Female	Non-Hispanic White	3.3	34664.99824	Some College or AA degree	32.15	former	no	yes	58	146	no	no	Assumed alive	NA	198	2003-2004	1	NA	NA
348	22011	570	2003-2004	Yes	13	32	2	40	62	Female	Mexican American	2.44	3357.92197	9-11th Grade (Includes 12th grade with no diploma)	25.38	never	no	yes	57	113	no	no	Assumed alive	NA	191	2003-2004	2	NA	NA
349	22012	571	2003-2004	Yes	11	NA	1	36	31	Female	Non-Hispanic Black	5	36579.66311	College Graduate or above	33.14	never	no	no	59	120	no	no	Assumed alive	NA	196	2003-2004	NA	NA	NA
350	22013	572	2003-2004	NA	13	NA	1	43	19	Female	Mexican American	3.11	4416.283197	More than high school	23.28	NA	no	no	58	108	NA	NA	Assumed alive	NA	185	2003-2004	NA	NA	NA
351	22014	573	2003-2004	Yes	16	55	1	31	80	Female	Non-Hispanic White	3.96	27197.14626	9-11th Grade (Includes 12th grade with no diploma)	33.17	never	DM	no	NA	131	no	no	Assumed deceased	Malignant neoplasms (C00-C97)	39	2003-2004	1	NA	NA
352	22019	575	2003-2004	NA	12	NA	2	38	19	Female	Mexican American	0.35	5897.477826	High School Graduate	29.13	NA	no	no	67	130	NA	NA	Assumed alive	NA	191	2003-2004	NA	NA	NA
353	22020	576	2003-2004	Yes	12	NA	2	34	52	Female	Non-Hispanic White	1.72	47705.71455	9-11th Grade (Includes 12th grade with no diploma)	32.62	former	no	yes	74	149	no	no	Assumed alive	NA	201	2003-2004	2	NA	NA
354	22021	577	2003-2004	NA	11	NA	1	31	18	Female	Mexican American	NA	8676.461431	11th Grade	28.03	NA	no	no	55	105	NA	NA	Assumed alive	NA	197	2003-2004	NA	NA	NA
355	22023	578	2003-2004	Yes	11	23	2	35	51	Female	Non-Hispanic Black	5	31997.0703	9-11th Grade (Includes 12th grade with no diploma)	29.56	now	DM	no	75	137	yes	no	Assumed alive	NA	193	2003-2004	4	NA	NA
356	22024	579	2003-2004	No	12	50	1	35	71	Female	Non-Hispanic White	2.89	45162.82035	High School Grad/GED or Equivalent	33.04	former	no	yes	52	149	no	no	Assumed deceased	All other causes (residual)	90	2003-2004	2	NA	NA
357	22025	580	2003-2004	No	14	NA	2	39	30	Female	Non-Hispanic White	1.91	97304.84437	Some College or AA degree	21.79	never	no	no	70	114	no	no	Assumed alive	NA	199	2003-2004	1	NA	NA
358	22026	581	2003-2004	NA	11	NA	2	29	13	Female	Non-Hispanic White	5	34342.79417	8th Grade	24.33	NA	no	no	65	96	NA	NA	NA	NA	NA	2003-2004	NA	NA	NA
359	22032	583	2003-2004	NA	11	NA	1	36	13	Female	Non-Hispanic Black	NA	6786.120128	5th Grade	24	NA	no	no	59	99	NA	NA	NA	NA	NA	2003-2004	NA	NA	NA
360	22034	584	2003-2004	No	17	NA	2	36	38	Female	Non-Hispanic Black	1.86	46505.65591	High School Grad/GED or Equivalent	26.28	never	no	yes	84	137	no	no	Assumed deceased	All other causes (residual)	171	2003-2004	2	NA	NA
361	22035	585	2003-2004	NA	13	NA	2	40	16	Female	Mexican American	4.79	3570.865615	10th Grade	22.67	NA	no	no	45	93	NA	NA	NA	NA	NA	2003-2004	NA	NA	NA
362	22046	589	2003-2004	NA	11	NA	2	43	12	Female	Mexican American	2.39	4183.716187	6th Grade	19.16	NA	no	no	55	103	NA	NA	NA	NA	NA	2003-2004	NA	NA	NA
363	22047	590	2003-2004	No	15	65	1	34	72	Female	Mexican American	5	5617.962204	High School Grad/GED or Equivalent	22.93	former	no	yes	74	150	no	no	Assumed alive	NA	195	2003-2004	6	NA	NA
364	22048	591	2003-2004	No	13	47	1	37	71	Female	Non-Hispanic White	5	54416.5938	9-11th Grade (Includes 12th grade with no diploma)	22.34	never	no	no	NA	NA	yes	no	Assumed deceased	Cerebrovascular diseases (I60-I69)	55	2003-2004	4	NA	NA
365	22051	593	2003-2004	No	14	NA	1	38	21	Female	Non-Hispanic Black	0	31061.20626	Some College or AA degree	17.62	never	NA	no	67	115	no	no	Assumed alive	NA	182	2003-2004	2	NA	NA
366	22053	594	2003-2004	NA	12	NA	1	38	15	Female	Non-Hispanic White	1.65	41755.20785	8th Grade	22.18	NA	no	no	66	110	NA	NA	NA	NA	NA	2003-2004	NA	NA	NA
367	22054	595	2003-2004	NA	13	NA	2	35	15	Female	Non-Hispanic Black	1.46	6609.481274	8th Grade	44.13	NA	no	NA	NA	NA	NA	NA	NA	NA	NA	2003-2004	NA	NA	NA
368	22055	596	2003-2004	No	13	NA	2	30	32	Female	Non-Hispanic White	1.91	71805.22634	High School Grad/GED or Equivalent	22.93	former	no	yes	67	110	no	no	Assumed alive	NA	200	2003-2004	3	NA	NA
369	22056	597	2003-2004	NA	12	NA	1	39	17	Female	Non-Hispanic White	0.28	21244.28017	Less Than 9th Grade	18.93	NA	no	no	62	100	NA	NA	NA	NA	NA	2003-2004	2	NA	NA
370	22059	599	2003-2004	Yes	12	NA	1	35	25	Female	Non-Hispanic White	5	71485.07859	College Graduate or above	22.68	never	no	no	60	106	no	no	Assumed alive	NA	194	2003-2004	NA	NA	NA
371	22063	601	2003-2004	No	13	NA	1	33	44	Female	Non-Hispanic Black	3.26	26783.43697	Some College or AA degree	25.08	now	no	no	71	103	no	no	Assumed alive	NA	186	2003-2004	4	NA	NA
372	22064	602	2003-2004	No	10	NA	2	37	26	Female	Non-Hispanic Black	1.68	32561.76776	High School Grad/GED or Equivalent	39.52	never	no	no	80	120	no	no	Assumed alive	NA	181	2003-2004	NA	NA	NA
373	22067	603	2003-2004	Yes	16	NA	2	42	46	Female	Mexican American	NA	18041.14163	High School Grad/GED or Equivalent	55.1	never	no	no	NA	NA	no	no	Assumed alive	NA	201	2003-2004	4	NA	NA
374	22068	604	2003-2004	Yes	11	NA	1	37	33	Female	Non-Hispanic White	3.97	87166.7447	High School Grad/GED or Equivalent	37.48	never	no	yes	73	125	no	no	Assumed alive	NA	184	2003-2004	2	NA	NA
375	22069	605	2003-2004	Yes	14	NA	2	40	85	Female	Non-Hispanic White	1.16	18457.48949	Less Than 9th Grade	24.95	never	no	yes	72	154	no	no	Assumed deceased	Diseases of heart (I00-I09, I11, I13, I20-I51)	90	2003-2004	7	NA	NA
376	22071	607	2003-2004	No	15	53	2	34	78	Female	Non-Hispanic White	1.92	40422.41666	Less Than 9th Grade	26.79	former	DM	yes	52	155	no	no	Assumed deceased	Diseases of heart (I00-I09, I11, I13, I20-I51)	148	2003-2004	5	NA	NA
377	22086	611	2003-2004	NA	0	NA	1	35	12	Female	Non-Hispanic Black	0.46	6273.055432	5th Grade	16.9	NA	no	no	51	91	NA	NA	NA	NA	NA	2003-2004	NA	NA	NA
378	22090	612	2003-2004	No	12	50	2	42	52	Female	Non-Hispanic Black	2.8	30396.3773	9-11th Grade (Includes 12th grade with no diploma)	53.45	never	no	yes	64	124	yes	yes	Assumed deceased	All other causes (residual)	84	2003-2004	3	NA	NA
379	22091	613	2003-2004	Yes	13	NA	2	30	68	Female	Non-Hispanic White	5	45999.31887	College Graduate or above	27.25	never	no	yes	75	153	no	no	Assumed alive	NA	199	2003-2004	3	NA	NA
380	22093	614	2003-2004	Yes	13	36	1	38	51	Female	Non-Hispanic White	4.35	83575.5511	Some College or AA degree	18.52	never	no	no	80	128	no	no	Assumed alive	NA	182	2003-2004	3	NA	NA
381	22094	615	2003-2004	Yes	11	NA	1	31	32	Female	Mexican American	1.36	34426.01174	9-11th Grade (Includes 12th grade with no diploma)	26.36	never	no	no	73	114	no	no	Assumed alive	NA	197	2003-2004	2	NA	NA
382	22098	618	2003-2004	Yes	14	NA	1	40	37	Female	Mexican American	NA	29169.18119	Some College or AA degree	44.6	now	DM	no	63	109	no	no	Assumed alive	NA	183	2003-2004	NA	NA	NA
383	22100	619	2003-2004	NA	12	NA	2	42	15	Female	Non-Hispanic Black	1.91	6593.22838	9th Grade	24.31	NA	no	no	55	100	NA	NA	NA	NA	NA	2003-2004	NA	NA	NA
384	22104	621	2003-2004	NA	NA	NA	2	30	72	Female	Other Race - Including Multi-Racial	5	50470.12323	Less Than 9th Grade	19.83	never	DM	no	NA	NA	no	no	Assumed deceased	All other causes (residual)	33	2003-2004	NA	NA	NA
385	22109	624	2003-2004	NA	NA	NA	2	34	70	Female	Non-Hispanic White	0.8	57478.03844	High School Grad/GED or Equivalent	24.25	never	no	no	71	121	no	no	Assumed alive	NA	203	2003-2004	NA	NA	NA
386	22114	627	2003-2004	NA	14	NA	2	29	19	Female	Non-Hispanic Black	4.54	5184.553195	More than high school	23.7	NA	no	no	56	127	NA	NA	Assumed alive	NA	188	2003-2004	NA	NA	NA
387	22115	628	2003-2004	No	16	NA	2	30	40	Female	Non-Hispanic White	2.16	91098.18363	Some College or AA degree	22.98	never	no	no	60	90	no	no	Assumed alive	NA	198	2003-2004	1	NA	NA
388	22116	629	2003-2004	NA	13	NA	2	41	13	Female	Non-Hispanic Black	1.02	6470.849018	6th Grade	23.78	NA	no	no	54	91	NA	NA	NA	NA	NA	2003-2004	NA	NA	NA
389	22127	631	2003-2004	No	15	NA	1	35	51	Female	Non-Hispanic Black	NA	27180.45831	High School Grad/GED or Equivalent	28.9	now	DM	no	70	134	no	no	Assumed alive	NA	196	2003-2004	3	NA	NA
390	22131	633	2003-2004	Yes	14	NA	1	32	27	Female	Non-Hispanic White	5	7818.283312	College Graduate or above	24.68	never	NA	no	46	104	no	no	Assumed alive	NA	190	2003-2004	1	NA	NA
391	22134	634	2003-2004	No	13	50	1	29	85	Female	Non-Hispanic White	2.23	22957.07373	College Graduate or above	28.53	never	no	no	49	110	no	no	Assumed deceased	Diseases of heart (I00-I09, I11, I13, I20-I51)	84	2003-2004	NA	NA	NA
392	22135	635	2003-2004	NA	NA	NA	2	36	15	Female	Non-Hispanic Black	1.59	8033.892525	8th Grade	21.52	NA	no	no	72	100	NA	NA	NA	NA	NA	2003-2004	NA	NA	NA
393	22137	637	2003-2004	Yes	13	48	2	35	77	Female	Non-Hispanic White	1.2	49105.35738	Some College or AA degree	26.85	never	DM	yes	NA	NA	no	no	Assumed deceased	Diseases of heart (I00-I09, I11, I13, I20-I51)	162	2003-2004	2	NA	NA
394	22140	639	2003-2004	No	13	50	2	37	52	Female	Non-Hispanic White	2.64	90887.76953	College Graduate or above	19.98	never	no	no	60	108	no	no	Assumed alive	NA	189	2003-2004	5	NA	NA
395	22141	640	2003-2004	NA	15	NA	2	43	16	Female	Non-Hispanic Black	0.96	5206.280597	10th Grade	28.9	NA	no	no	68	120	NA	NA	NA	NA	NA	2003-2004	NA	NA	NA
396	22143	641	2003-2004	Yes	14	NA	2	30	51	Female	Non-Hispanic White	4.79	70993.90595	College Graduate or above	24.22	never	no	no	64	96	no	no	Assumed alive	NA	199	2003-2004	2	NA	NA
397	22149	644	2003-2004	NA	NA	NA	2	30	59	Female	Non-Hispanic White	3.6	68985.00029	High School Grad/GED or Equivalent	40.43	never	DM	yes	48	166	no	no	Assumed alive	NA	199	2003-2004	NA	NA	NA
398	22150	645	2003-2004	NA	NA	NA	1	42	24	Female	Non-Hispanic Black	5	50268.14341	Some College or AA degree	28.12	never	no	no	49	122	no	no	Assumed alive	NA	194	2003-2004	NA	NA	NA
399	22154	647	2003-2004	NA	12	NA	1	29	14	Female	Non-Hispanic White	3.83	30991.4816	8th Grade	22.11	NA	no	no	63	109	NA	NA	NA	NA	NA	2003-2004	NA	NA	NA
400	22155	648	2003-2004	NA	0	NA	1	40	12	Female	Mexican American	0.44	4146.825477	6th Grade	13.86	NA	no	no	57	94	NA	NA	NA	NA	NA	2003-2004	NA	NA	NA
401	22162	649	2003-2004	Yes	11	NA	1	30	54	Female	Non-Hispanic White	5	77815.42634	College Graduate or above	30.67	never	no	no	74	98	no	no	Assumed alive	NA	198	2003-2004	NA	NA	NA
402	22164	651	2003-2004	Yes	15	NA	1	36	23	Female	Non-Hispanic Black	5	30986.3265	College Graduate or above	21.88	never	no	no	59	105	no	no	Assumed alive	NA	197	2003-2004	NA	NA	NA
403	22168	653	2003-2004	NA	11	NA	2	33	18	Female	Non-Hispanic Black	1.34	6439.752085	12th Grade, No Diploma	32.81	NA	no	no	83	123	NA	NA	Assumed alive	NA	188	2003-2004	NA	NA	NA
404	22171	654	2003-2004	NA	12	NA	2	41	19	Female	Non-Hispanic Black	0.29	5388.187049	11th Grade	24.92	NA	no	no	54	100	NA	NA	Assumed alive	NA	190	2003-2004	1	NA	NA
405	22174	655	2003-2004	NA	13	NA	1	36	14	Female	Non-Hispanic Black	3.06	6405.78409	7th Grade	NA	NA	no	no	62	101	NA	NA	NA	NA	NA	2003-2004	NA	NA	NA
406	22175	656	2003-2004	NA	12	NA	2	39	16	Female	Non-Hispanic Black	0.78	6302.591196	9th Grade	20.78	NA	no	no	58	126	NA	NA	NA	NA	NA	2003-2004	NA	NA	NA
407	22179	659	2003-2004	No	9	NA	2	36	35	Female	Non-Hispanic Black	0.69	46223.77609	Less Than 9th Grade	33.68	never	no	no	78	119	no	no	Assumed alive	NA	202	2003-2004	4	NA	NA
408	22182	661	2003-2004	No	13	49	1	30	51	Female	Non-Hispanic White	5	77815.42634	High School Grad/GED or Equivalent	34	former	DM	yes	62	140	no	no	Assumed alive	NA	199	2003-2004	NA	NA	NA
409	22183	662	2003-2004	No	14	45	1	31	72	Female	Non-Hispanic White	1.6	61596.52052	Some College or AA degree	22.7	never	no	no	72	122	no	no	Assumed deceased	Alzheimer's disease (G30)	171	2003-2004	4	NA	NA
410	22196	668	2003-2004	NA	0	NA	1	35	12	Female	Non-Hispanic Black	0.6	6583.791284	4th Grade	32.02	NA	no	no	56	96	NA	NA	NA	NA	NA	2003-2004	NA	NA	NA
411	22202	671	2003-2004	No	13	54	1	33	84	Female	Non-Hispanic White	1.5	18569.11348	High School Grad/GED or Equivalent	33.1	never	no	yes	74	148	no	no	Assumed deceased	Diseases of heart (I00-I09, I11, I13, I20-I51)	70	2003-2004	2	NA	NA
412	22206	672	2003-2004	Yes	12	NA	1	38	25	Female	Non-Hispanic White	3.47	77518.62166	Some College or AA degree	23.86	now	no	no	76	102	no	no	Assumed alive	NA	182	2003-2004	NA	NA	NA
413	22208	673	2003-2004	NA	13	NA	2	38	17	Female	Mexican American	1.91	6070.492537	11th Grade	32.56	NA	no	no	65	111	NA	NA	NA	NA	NA	2003-2004	NA	NA	NA
414	22213	676	2003-2004	No	13	44	2	42	69	Female	Non-Hispanic White	1.2	31996.51539	College Graduate or above	27.93	never	no	yes	66	102	yes	no	Assumed deceased	Diseases of heart (I00-I09, I11, I13, I20-I51)	12	2003-2004	3	NA	NA
415	22214	677	2003-2004	NA	12	NA	1	30	19	Female	Non-Hispanic Black	0.25	6027.643425	More than high school	26.12	NA	no	no	86	116	NA	NA	Assumed alive	NA	199	2003-2004	2	NA	NA
416	22215	678	2003-2004	Yes	12	55	2	30	80	Female	Non-Hispanic White	2.79	19224.67099	9-11th Grade (Includes 12th grade with no diploma)	30.44	never	no	no	44	132	no	no	Assumed deceased	Alzheimer's disease (G30)	130	2003-2004	6	NA	NA
417	22216	679	2003-2004	Yes	12	NA	1	30	49	Female	Non-Hispanic White	NA	100324.6248	High School Grad/GED or Equivalent	31.49	now	no	yes	79	133	no	no	Assumed alive	NA	198	2003-2004	1	NA	NA
418	22217	680	2003-2004	NA	14	NA	2	43	18	Female	Non-Hispanic White	0.15	14017.53546	High School Graduate	20.37	NA	IFG	no	31	95	NA	NA	Assumed alive	NA	202	2003-2004	NA	NA	NA
419	22220	682	2003-2004	No	13	37	1	42	51	Female	Non-Hispanic White	3.76	93483.09391	College Graduate or above	30.36	never	no	yes	91	134	no	no	Assumed alive	NA	193	2003-2004	NA	NA	NA
420	22224	683	2003-2004	NA	NA	NA	1	33	83	Female	Non-Hispanic White	1.6	18727.96927	High School Grad/GED or Equivalent	23.6	never	DM	yes	NA	NA	yes	no	Assumed deceased	All other causes (residual)	146	2003-2004	NA	NA	NA
421	22226	684	2003-2004	No	12	49	1	39	60	Female	Mexican American	NA	4226.83523	Less Than 9th Grade	26.41	never	no	no	77	124	no	no	Assumed deceased	Cerebrovascular diseases (I60-I69)	119	2003-2004	6	NA	NA
422	22243	690	2003-2004	NA	NA	NA	2	38	48	Female	Mexican American	1.7	23907.91614	High School Grad/GED or Equivalent	29.31	never	no	no	82	130	no	no	Assumed alive	NA	186	2003-2004	NA	NA	NA
423	22252	695	2003-2004	Yes	12	NA	1	30	36	Female	Non-Hispanic White	5	7301.493639	College Graduate or above	28.09	never	NA	no	63	106	no	no	Assumed alive	NA	198	2003-2004	1	NA	NA
424	22254	697	2003-2004	Yes	14	28	2	34	58	Female	Non-Hispanic White	1.2	47705.71455	Less Than 9th Grade	29.02	former	DM	yes	63	150	yes	no	Assumed deceased	Diseases of heart (I00-I09, I11, I13, I20-I51)	63	2003-2004	2	NA	NA
425	22255	698	2003-2004	No	13	34	2	36	46	Female	Non-Hispanic White	3.18	138206.6082	High School Grad/GED or Equivalent	57.67	now	no	no	77	123	no	no	Assumed alive	NA	201	2003-2004	5	NA	NA
426	22259	699	2003-2004	NA	12	NA	2	43	16	Female	Mexican American	1.64	4323.646938	10th Grade	27.48	NA	no	no	48	97	NA	NA	NA	NA	NA	2003-2004	NA	NA	NA
427	22261	700	2003-2004	Yes	13	NA	2	39	42	Female	Mexican American	1.98	19035.05651	High School Grad/GED or Equivalent	27.41	now	no	no	86	117	no	no	Assumed alive	NA	201	2003-2004	2	NA	NA
428	22263	701	2003-2004	NA	12	NA	1	39	14	Female	Mexican American	0.83	5198.047672	8th Grade	21.35	NA	no	no	50	108	NA	NA	NA	NA	NA	2003-2004	NA	NA	NA
429	22267	703	2003-2004	No	15	40	1	43	60	Female	Mexican American	3.84	3073.614096	Less Than 9th Grade	31.21	never	DM	yes	76	128	no	no	Assumed alive	NA	186	2003-2004	3	NA	NA
430	22271	705	2003-2004	No	12	53	1	31	74	Female	Non-Hispanic White	5	65066.72139	High School Grad/GED or Equivalent	22.79	never	DM	yes	54	132	no	no	Assumed deceased	Alzheimer's disease (G30)	118	2003-2004	6	NA	NA
431	22272	706	2003-2004	Yes	11	NA	2	32	48	Female	Non-Hispanic Black	5	35685.09829	College Graduate or above	29.18	never	no	no	74	126	no	no	Assumed alive	NA	192	2003-2004	2	NA	NA
432	22275	707	2003-2004	NA	NA	NA	2	35	52	Female	Non-Hispanic White	5	83217.04	Some College or AA degree	18.87	never	no	no	NA	NA	no	no	Assumed alive	NA	185	2003-2004	NA	NA	NA
433	22276	708	2003-2004	NA	13	NA	1	30	14	Female	Non-Hispanic Black	0.79	5837.05478	7th Grade	23.06	NA	no	no	76	114	NA	NA	NA	NA	NA	2003-2004	1	NA	NA
434	22277	709	2003-2004	NA	12	NA	2	41	16	Female	Non-Hispanic Black	0.57	5393.015643	10th Grade	20.84	NA	no	no	73	106	NA	NA	NA	NA	NA	2003-2004	NA	NA	NA
435	22280	712	2003-2004	No	11	27	2	31	31	Female	Non-Hispanic White	2.18	95007.46969	9-11th Grade (Includes 12th grade with no diploma)	25.89	now	no	no	72	113	no	no	Assumed alive	NA	196	2003-2004	3	NA	NA
436	22282	713	2003-2004	NA	12	NA	1	40	13	Female	Mexican American	5	4268.481179	6th Grade	18.3	NA	no	no	48	110	NA	NA	NA	NA	NA	2003-2004	NA	NA	NA
437	22284	715	2003-2004	NA	NA	NA	1	31	82	Female	Mexican American	1.67	6517.621726	High School Grad/GED or Equivalent	19.94	never	no	no	NA	NA	no	no	Assumed deceased	Cerebrovascular diseases (I60-I69)	7	2003-2004	NA	NA	NA
438	22286	717	2003-2004	NA	11	NA	2	33	14	Female	Non-Hispanic Black	2.06	6632.331161	8th Grade	21.24	NA	no	no	63	101	NA	NA	NA	NA	NA	2003-2004	NA	NA	NA
439	22287	718	2003-2004	Yes	14	45	1	40	56	Female	Non-Hispanic White	NA	84378.7699	Some College or AA degree	35.02	former	DM	yes	78	126	no	no	Assumed alive	NA	182	2003-2004	3	NA	NA
440	22289	719	2003-2004	NA	NA	NA	2	32	85	Female	Non-Hispanic White	5	28398.56794	College Graduate or above	24.9	never	DM	NA	NA	NA	no	no	Assumed deceased	Malignant neoplasms (C00-C97)	1	2003-2004	NA	NA	NA
441	22295	721	2003-2004	NA	13	NA	2	36	14	Female	Non-Hispanic Black	1.06	8871.047386	7th Grade	20.45	NA	no	no	68	104	NA	NA	NA	NA	NA	2003-2004	NA	NA	NA
442	22298	723	2003-2004	NA	0	NA	2	30	15	Female	Non-Hispanic White	3.98	30991.4816	10th Grade	32.95	NA	no	no	80	134	NA	NA	NA	NA	NA	2003-2004	NA	NA	NA
443	22299	724	2003-2004	Yes	12	NA	2	34	29	Female	Non-Hispanic White	1.53	87119.03703	Some College or AA degree	23.5	never	no	no	71	117	no	no	Assumed alive	NA	202	2003-2004	2	NA	NA
444	22300	725	2003-2004	NA	11	NA	1	41	13	Female	Non-Hispanic Black	0.85	6526.583321	7th Grade	21.51	NA	no	no	58	102	NA	NA	NA	NA	NA	2003-2004	NA	NA	NA
445	22306	727	2003-2004	No	12	NA	2	41	32	Female	Non-Hispanic Black	1.09	7216.361177	Some College or AA degree	26.73	never	NA	no	53	109	no	no	Assumed alive	NA	191	2003-2004	3	NA	NA
446	22308	728	2003-2004	No	11	28	2	42	41	Female	Mexican American	1.44	18236.35329	Some College or AA degree	28.47	never	no	yes	100	156	no	no	Assumed alive	NA	201	2003-2004	4	NA	NA
447	22310	730	2003-2004	NA	11	NA	1	37	12	Female	Non-Hispanic Black	4.95	7407.04957	5th Grade	19.6	NA	no	no	71	115	NA	NA	NA	NA	NA	2003-2004	NA	NA	NA
448	22314	732	2003-2004	No	12	NA	1	38	46	Female	Non-Hispanic Black	2.67	29102.08356	Some College or AA degree	39.98	never	DM	yes	74	111	no	no	Assumed alive	NA	182	2003-2004	2	NA	NA
449	22316	734	2003-2004	No	11	29	1	32	41	Female	Non-Hispanic Black	2.9	32241.54398	High School Grad/GED or Equivalent	30.79	now	no	no	66	134	no	no	Assumed alive	NA	190	2003-2004	4	NA	NA
450	22319	736	2003-2004	NA	14	NA	1	42	16	Female	Non-Hispanic Black	3.4	5100.713023	10th Grade	19.99	NA	no	no	62	92	NA	NA	NA	NA	NA	2003-2004	NA	NA	NA
451	22324	739	2003-2004	NA	12	NA	1	29	18	Female	Non-Hispanic White	3.26	36593.04788	12th Grade, No Diploma	24.8	NA	no	no	67	96	NA	NA	Assumed alive	NA	182	2003-2004	NA	NA	NA
452	22325	740	2003-2004	Yes	12	48	1	34	72	Female	Mexican American	1.82	4580.466592	High School Grad/GED or Equivalent	30.76	never	no	yes	79	164	no	no	Assumed alive	NA	190	2003-2004	4	NA	NA
453	22328	741	2003-2004	Yes	17	52	2	33	61	Female	Mexican American	0.75	6359.502019	9-11th Grade (Includes 12th grade with no diploma)	37.05	former	DM	no	53	109	no	no	Assumed deceased	Accidents (unintentional injuries) (V01-X59, Y85-Y86)	41	2003-2004	4	NA	NA
454	22330	743	2003-2004	No	NA	NA	2	34	21	Female	Non-Hispanic White	2	7805.192438	High School Grad/GED or Equivalent	NA	former	NA	no	50	124	no	no	Assumed alive	NA	203	2003-2004	NA	NA	NA
455	22331	744	2003-2004	NA	10	NA	2	41	14	Female	Non-Hispanic Black	1.28	6420.590262	8th Grade	24.54	NA	no	no	61	102	NA	NA	NA	NA	NA	2003-2004	NA	NA	NA
456	22335	746	2003-2004	No	12	40	1	31	58	Female	Mexican American	2.48	23854.40867	Some College or AA degree	26.42	never	no	no	72	124	no	no	Assumed alive	NA	197	2003-2004	NA	NA	NA
457	22339	747	2003-2004	Yes	12	NA	2	35	50	Female	Other Race - Including Multi-Racial	3.87	28290.71306	Some College or AA degree	27.2	now	no	no	72	127	no	no	Assumed deceased	Diseases of heart (I00-I09, I11, I13, I20-I51)	169	2003-2004	4	NA	NA
458	22341	748	2003-2004	NA	11	NA	1	35	12	Female	Non-Hispanic Black	1.63	6532.65531	6th Grade	20.7	NA	no	no	61	94	NA	NA	NA	NA	NA	2003-2004	NA	NA	NA
459	22343	749	2003-2004	No	18	29	2	30	65	Female	Non-Hispanic Black	1.6	12186.08382	Some College or AA degree	28.69	now	no	yes	62	112	no	no	Assumed deceased	Diseases of heart (I00-I09, I11, I13, I20-I51)	175	2003-2004	4	NA	NA
460	22344	750	2003-2004	Yes	11	NA	1	36	30	Female	Non-Hispanic Black	0.78	37047.8523	High School Grad/GED or Equivalent	31.57	never	no	no	65	124	no	no	Assumed alive	NA	196	2003-2004	3	NA	NA
461	22345	751	2003-2004	NA	12	NA	1	29	16	Female	Non-Hispanic White	2.91	32292.64263	10th Grade	20.97	NA	no	no	74	107	NA	NA	NA	NA	NA	2003-2004	NA	NA	NA
462	22346	752	2003-2004	Yes	14	48	2	39	85	Female	Non-Hispanic White	4.8	20723.46328	College Graduate or above	27.79	former	no	yes	98	210	no	no	Assumed deceased	Chronic lower respiratory diseases (J40-J47)	20	2003-2004	3	NA	NA
463	22347	753	2003-2004	No	11	NA	2	40	20	Female	Mexican American	0.57	2561.927376	9-11th Grade (Includes 12th grade with no diploma)	42.77	now	NA	no	58	110	no	no	Assumed alive	NA	189	2003-2004	3	NA	NA
464	22355	757	2003-2004	NA	15	NA	1	43	15	Female	Mexican American	0.66	5534.268081	9th Grade	16.73	NA	no	no	62	106	NA	NA	NA	NA	NA	2003-2004	NA	NA	NA
465	22360	761	2003-2004	NA	12	NA	2	35	17	Female	Other Hispanic	0.32	21499.47856	10th Grade	17.95	NA	no	no	61	97	NA	NA	NA	NA	NA	2003-2004	NA	NA	NA
466	22361	762	2003-2004	NA	13	NA	2	35	13	Female	Non-Hispanic Black	NA	6242.238126	7th Grade	31.92	NA	no	no	78	121	NA	NA	NA	NA	NA	2003-2004	NA	NA	NA
467	22366	766	2003-2004	No	11	NA	2	32	26	Female	Non-Hispanic White	3.2	8495.932548	Some College or AA degree	21.85	never	NA	no	48	90	no	no	Assumed alive	NA	192	2003-2004	1	NA	NA
468	22369	767	2003-2004	No	12	50	1	38	56	Female	Non-Hispanic Black	2.48	29102.08356	Some College or AA degree	31.3	former	no	yes	94	171	no	no	Assumed alive	NA	183	2003-2004	2	NA	NA
469	22372	770	2003-2004	NA	15	NA	1	38	18	Female	Non-Hispanic Black	0.45	6656.182898	More than high school	22.44	NA	no	no	57	108	NA	NA	Assumed alive	NA	183	2003-2004	NA	NA	NA
470	22377	774	2003-2004	NA	11	NA	1	40	13	Female	Non-Hispanic White	5	41157.72738	7th Grade	25	NA	no	no	65	95	NA	NA	NA	NA	NA	2003-2004	NA	NA	NA
471	22378	775	2003-2004	Yes	12	NA	1	29	30	Female	Non-Hispanic White	4.91	85621.33431	College Graduate or above	20.3	former	no	yes	63	100	no	no	Assumed alive	NA	181	2003-2004	2	NA	NA
472	22379	776	2003-2004	NA	12	NA	1	30	18	Female	Non-Hispanic Black	0.79	5404.074684	9th Grade	31.53	NA	no	no	58	121	NA	NA	Assumed alive	NA	199	2003-2004	2	NA	NA
473	22381	777	2003-2004	NA	12	NA	1	41	16	Female	Non-Hispanic Black	1.22	5807.535294	11th Grade	25.18	NA	no	no	36	96	NA	NA	NA	NA	NA	2003-2004	NA	NA	NA
474	22384	778	2003-2004	Yes	13	32	2	36	51	Female	Non-Hispanic White	2.08	107198.0699	Some College or AA degree	28.5	never	DM	yes	94	168	no	no	Assumed alive	NA	201	2003-2004	NA	NA	NA
475	22387	779	2003-2004	No	13	43	1	38	54	Female	Non-Hispanic White	NA	83575.5511	High School Grad/GED or Equivalent	24.65	never	no	no	76	121	no	no	Assumed alive	NA	182	2003-2004	3	NA	NA
476	22392	781	2003-2004	No	10	NA	2	42	29	Female	Other Race - Including Multi-Racial	3.87	71587.54411	College Graduate or above	21.35	never	no	no	75	103	no	no	Assumed alive	NA	201	2003-2004	NA	NA	NA
477	22395	782	2003-2004	NA	0	NA	1	30	12	Female	Non-Hispanic Black	0.58	5837.05478	5th Grade	24.33	NA	no	no	80	98	NA	NA	NA	NA	NA	2003-2004	NA	NA	NA
478	22396	783	2003-2004	No	14	47	2	37	70	Female	Non-Hispanic White	NA	51997.76659	High School Grad/GED or Equivalent	19.13	never	no	no	70	101	no	no	Assumed alive	NA	181	2003-2004	2	NA	NA
479	22397	784	2003-2004	NA	13	NA	1	36	15	Female	Non-Hispanic Black	0.28	6400.048722	9th Grade	35.56	NA	no	no	62	108	NA	NA	NA	NA	NA	2003-2004	NA	NA	NA
480	22398	785	2003-2004	Yes	10	49	2	42	50	Female	Non-Hispanic White	4.7	79054.0047	College Graduate or above	57.2	never	DM	no	NA	NA	no	no	Assumed alive	NA	200	2003-2004	NA	NA	NA
481	22403	786	2003-2004	No	10	NA	2	31	24	Female	Non-Hispanic Black	0.69	27204.19443	Some College or AA degree	46.04	never	no	no	74	113	no	no	Assumed alive	NA	186	2003-2004	2	NA	NA
482	22404	787	2003-2004	Yes	11	NA	2	30	42	Female	Non-Hispanic White	3.98	93751.04521	College Graduate or above	29.17	former	no	no	62	106	no	no	Assumed alive	NA	199	2003-2004	2	NA	NA
483	22413	794	2003-2004	NA	NA	NA	1	42	68	Female	Non-Hispanic Black	5	24655.31206	9-11th Grade (Includes 12th grade with no diploma)	23.89	now	no	yes	NA	NA	no	no	Assumed deceased	Nephritis, nephrotic syndrome and nephrosis (N00-N07, N17-N19, N25-N27)	47	2003-2004	NA	NA	NA
484	22415	796	2003-2004	No	13	51	1	31	84	Female	Non-Hispanic White	5	27197.14626	Some College or AA degree	30.08	never	no	no	NA	NA	no	no	Assumed deceased	Accidents (unintentional injuries) (V01-X59, Y85-Y86)	159	2003-2004	4	NA	NA
485	22416	797	2003-2004	NA	NA	NA	2	30	33	Female	Non-Hispanic White	4.79	6661.424053	College Graduate or above	21.93	never	NA	no	NA	NA	no	no	Assumed alive	NA	199	2003-2004	NA	NA	NA
486	22417	798	2003-2004	No	14	49	1	42	85	Female	Non-Hispanic Black	1.41	32951.47509	Some College or AA degree	41.19	never	no	yes	NA	NA	yes	no	Assumed deceased	Malignant neoplasms (C00-C97)	14	2003-2004	NA	NA	NA
487	22418	799	2003-2004	Yes	14	45	1	29	83	Female	Non-Hispanic White	3.51	22331.43463	College Graduate or above	27.98	never	no	yes	78	168	no	no	Assumed deceased	Nephritis, nephrotic syndrome and nephrosis (N00-N07, N17-N19, N25-N27)	72	2003-2004	2	NA	NA
488	22422	800	2003-2004	NA	NA	NA	2	38	14	Female	Mexican American	2.27	6070.492537	7th Grade	18.57	NA	no	no	66	110	NA	NA	NA	NA	NA	2003-2004	NA	NA	NA
489	22424	801	2003-2004	No	13	NA	1	38	24	Female	Non-Hispanic White	NA	62145.32922	High School Grad/GED or Equivalent	29.08	former	no	yes	76	123	no	no	Assumed alive	NA	181	2003-2004	1	NA	NA
490	22429	803	2003-2004	No	13	50	2	29	85	Female	Non-Hispanic Black	2.15	15250.48214	9-11th Grade (Includes 12th grade with no diploma)	24.43	never	no	yes	NA	163	no	no	Assumed deceased	Nephritis, nephrotic syndrome and nephrosis (N00-N07, N17-N19, N25-N27)	117	2003-2004	6	NA	NA
491	22432	804	2003-2004	NA	14	NA	2	34	15	Female	Non-Hispanic White	0.53	24291.98101	8th Grade	23.95	NA	no	no	46	111	NA	NA	NA	NA	NA	2003-2004	NA	NA	NA
492	22434	806	2003-2004	NA	14	NA	1	38	17	Female	Non-Hispanic Black	0.92	6564.429313	11th Grade	32.37	NA	no	no	74	102	NA	NA	NA	NA	NA	2003-2004	NA	NA	NA
493	22436	807	2003-2004	NA	9	NA	2	29	13	Female	Other Hispanic	1.85	34979.49274	7th Grade	32.09	NA	no	no	51	95	NA	NA	NA	NA	NA	2003-2004	NA	NA	NA
494	22440	809	2003-2004	NA	NA	NA	1	32	15	Female	Non-Hispanic White	4.64	45668.87894	10th Grade	26.46	NA	no	NA	NA	NA	NA	NA	NA	NA	NA	2003-2004	NA	NA	NA
495	22441	810	2003-2004	NA	13	NA	2	40	18	Female	Mexican American	0.32	3570.865615	12th Grade, No Diploma	19.78	NA	no	no	41	92	NA	NA	Assumed alive	NA	191	2003-2004	1	NA	NA
496	22442	811	2003-2004	Yes	11	50	1	32	52	Female	Non-Hispanic White	5	93639.88382	High School Grad/GED or Equivalent	31.35	never	no	yes	69	144	no	no	Assumed alive	NA	189	2003-2004	NA	NA	NA
497	22443	812	2003-2004	Yes	14	NA	1	35	38	Female	Non-Hispanic White	3.34	79842.99052	Some College or AA degree	23.09	now	no	no	67	94	no	no	Assumed alive	NA	194	2003-2004	6	NA	NA
498	22445	814	2003-2004	No	13	41	2	38	71	Female	Mexican American	1.06	6648.222924	Some College or AA degree	22.68	never	DM	yes	61	139	no	no	Assumed deceased	All other causes (residual)	113	2003-2004	4	NA	NA
499	22449	817	2003-2004	No	13	NA	1	34	28	Female	Mexican American	2.64	35920.94834	College Graduate or above	33.56	never	no	no	68	118	no	no	Assumed alive	NA	197	2003-2004	1	NA	NA
500	22450	818	2003-2004	Yes	11	45	1	29	85	Female	Non-Hispanic White	2.23	22331.43463	Some College or AA degree	21.83	former	no	yes	NA	121	yes	no	Assumed deceased	All other causes (residual)	66	2003-2004	4	NA	NA
501	22452	819	2003-2004	NA	NA	NA	1	37	72	Female	Non-Hispanic White	4.13	50501.96677	Some College or AA degree	24.1	never	no	yes	NA	NA	no	no	Assumed deceased	Malignant neoplasms (C00-C97)	193	2003-2004	NA	NA	NA
502	22453	820	2003-2004	NA	NA	NA	2	31	45	Female	Non-Hispanic Black	0.85	30704.85891	High School Grad/GED or Equivalent	25.54	now	no	no	73	134	no	no	Assumed alive	NA	195	2003-2004	NA	NA	NA
503	22454	821	2003-2004	Yes	14	45	1	35	85	Female	Non-Hispanic White	5	21486.77685	High School Grad/GED or Equivalent	18.44	former	no	no	NA	NA	no	no	Assumed deceased	Malignant neoplasms (C00-C97)	48	2003-2004	1	NA	NA
504	22457	823	2003-2004	Yes	16	NA	1	41	78	Female	Non-Hispanic Black	1.44	16239.63072	Less Than 9th Grade	NA	never	IFG	yes	86	200	no	no	Assumed deceased	All other causes (residual)	33	2003-2004	10	NA	NA
505	22458	824	2003-2004	Yes	12	49	1	41	64	Female	Mexican American	1.98	2937.957843	Less Than 9th Grade	34.27	never	IFG	yes	80	150	no	no	Assumed alive	NA	180	2003-2004	10	NA	NA
506	22472	831	2003-2004	Yes	13	52	1	31	60	Female	Other Race - Including Multi-Racial	2.56	63130.89831	Some College or AA degree	23.9	now	no	no	63	104	no	no	Assumed deceased	Malignant neoplasms (C00-C97)	178	2003-2004	5	NA	NA
507	22474	832	2003-2004	Yes	12	57	2	34	59	Female	Non-Hispanic White	1.36	45852.5686	High School Grad/GED or Equivalent	26.98	never	DM	yes	62	140	no	no	Assumed alive	NA	203	2003-2004	2	NA	NA
508	22475	833	2003-2004	Yes	9	NA	2	36	65	Female	Non-Hispanic Black	1.04	18390.01212	Less Than 9th Grade	38.04	former	no	yes	93	151	no	no	Assumed deceased	Diseases of heart (I00-I09, I11, I13, I20-I51)	157	2003-2004	7	NA	NA
509	22476	834	2003-2004	NA	13	NA	2	40	16	Female	Mexican American	0.82	3570.865615	10th Grade	24.26	NA	no	no	65	121	NA	NA	NA	NA	NA	2003-2004	NA	NA	NA
510	22477	835	2003-2004	No	13	48	2	30	75	Female	Non-Hispanic White	1.65	36548.75959	High School Grad/GED or Equivalent	28.71	never	no	no	59	136	no	no	Assumed alive	NA	199	2003-2004	3	NA	NA
511	22478	836	2003-2004	NA	12	NA	1	34	15	Female	Mexican American	0	6296.144248	10th Grade	23.26	NA	no	no	53	89	NA	NA	NA	NA	NA	2003-2004	1	NA	NA
512	22479	837	2003-2004	Yes	12	45	2	32	63	Female	Non-Hispanic White	3.3	68641.51944	High School Grad/GED or Equivalent	27.16	now	DM	yes	74	134	no	no	Assumed alive	NA	192	2003-2004	3	NA	NA
513	22485	839	2003-2004	No	12	NA	1	37	20	Female	Non-Hispanic White	3.6	79805.76709	High School Grad/GED or Equivalent	24.38	never	no	no	70	118	no	no	Assumed alive	NA	190	2003-2004	NA	NA	NA
514	22486	840	2003-2004	NA	0	NA	1	29	12	Female	Non-Hispanic White	2.72	36954.58036	5th Grade	21.36	NA	no	no	71	103	NA	NA	NA	NA	NA	2003-2004	NA	NA	NA
515	22488	841	2003-2004	No	16	52	2	34	63	Female	Non-Hispanic White	1.24	38390.85408	Less Than 9th Grade	39.24	never	no	yes	75	163	no	no	Assumed alive	NA	202	2003-2004	2	NA	NA
516	22490	843	2003-2004	NA	13	NA	1	31	17	Female	Mexican American	1.65	8676.461431	11th Grade	22.09	NA	no	no	73	110	NA	NA	NA	NA	NA	2003-2004	NA	NA	NA
517	22495	845	2003-2004	NA	NA	NA	2	35	32	Female	Non-Hispanic Black	NA	7740.045306	College Graduate or above	23.65	never	NA	no	59	107	no	no	Assumed alive	NA	194	2003-2004	NA	NA	NA
518	22502	847	2003-2004	NA	0	NA	2	36	12	Female	Non-Hispanic Black	1.2	9331.744657	Less Than 5th Grade	17.03	NA	no	no	69	115	NA	NA	NA	NA	NA	2003-2004	NA	NA	NA
519	22504	848	2003-2004	Yes	11	NA	2	42	26	Female	Non-Hispanic White	5	6600.463184	High School Grad/GED or Equivalent	25.73	former	NA	no	53	101	no	no	Assumed alive	NA	200	2003-2004	1	NA	NA
520	22505	849	2003-2004	NA	NA	NA	2	35	38	Female	Non-Hispanic Black	0.64	36101.98422	High School Grad/GED or Equivalent	35.82	now	DM	no	NA	NA	no	no	Assumed alive	NA	185	2003-2004	NA	NA	NA
521	22506	850	2003-2004	Yes	15	NA	1	29	20	Female	Non-Hispanic White	NA	76658.54914	Some College or AA degree	26.78	never	no	no	59	108	no	no	Assumed alive	NA	182	2003-2004	NA	NA	NA
522	22515	854	2003-2004	Yes	13	NA	1	34	20	Female	Mexican American	0.74	32982.32442	9-11th Grade (Includes 12th grade with no diploma)	23.46	now	NA	no	61	89	no	no	Assumed alive	NA	189	2003-2004	2	NA	NA
523	22516	855	2003-2004	No	12	NA	1	43	40	Female	Mexican American	1.52	20155.46403	9-11th Grade (Includes 12th grade with no diploma)	38.17	never	no	no	NA	NA	no	no	Assumed alive	NA	185	2003-2004	2	NA	NA
524	22520	857	2003-2004	NA	12	NA	1	37	13	Female	Non-Hispanic Black	0.7	7684.310904	5th Grade	23.86	NA	no	no	70	110	NA	NA	NA	NA	NA	2003-2004	NA	NA	NA
525	22521	858	2003-2004	NA	13	NA	1	30	15	Female	Non-Hispanic Black	0.58	5837.05478	8th Grade	19.62	NA	no	no	65	107	NA	NA	NA	NA	NA	2003-2004	NA	NA	NA
526	22526	861	2003-2004	NA	11	NA	1	37	14	Female	Non-Hispanic White	1.74	43057.34466	8th Grade	25.27	NA	no	no	72	108	NA	NA	NA	NA	NA	2003-2004	NA	NA	NA
527	22527	862	2003-2004	No	13	54	2	35	85	Female	Non-Hispanic White	1.36	22650.70516	Some College or AA degree	30.33	never	DM	no	74	116	yes	no	Assumed deceased	Malignant neoplasms (C00-C97)	68	2003-2004	1	NA	NA
528	22528	863	2003-2004	No	11	50	1	31	60	Female	Non-Hispanic White	5	66801.16701	Some College or AA degree	23.34	never	no	no	75	110	no	no	Assumed alive	NA	198	2003-2004	4	NA	NA
529	22529	864	2003-2004	Yes	14	55	1	35	69	Female	Non-Hispanic White	1.65	50518.01667	High School Grad/GED or Equivalent	33.54	former	DM	no	74	119	no	no	Assumed alive	NA	195	2003-2004	NA	NA	NA
530	22531	866	2003-2004	Yes	12	NA	2	31	22	Female	Non-Hispanic White	0.81	67000.24198	Some College or AA degree	25.94	now	NA	no	57	108	no	no	Assumed alive	NA	196	2003-2004	4	NA	NA
531	22534	868	2003-2004	NA	NA	NA	2	42	24	Female	Mexican American	0.7	2958.901707	High School Grad/GED or Equivalent	25.04	never	NA	no	53	94	no	no	Assumed alive	NA	200	2003-2004	NA	NA	NA
532	22537	869	2003-2004	No	12	36	1	42	40	Female	Non-Hispanic Black	5	23850.19591	College Graduate or above	36.31	never	no	yes	90	142	no	no	Assumed deceased	Malignant neoplasms (C00-C97)	163	2003-2004	4	NA	NA
533	22538	870	2003-2004	NA	12	NA	1	36	19	Female	Other Hispanic	0.24	7576.177061	High School Graduate	23.59	NA	no	no	75	101	NA	NA	Assumed alive	NA	196	2003-2004	NA	NA	NA
534	22539	871	2003-2004	NA	13	NA	1	42	16	Female	Non-Hispanic Black	3.43	10623.59495	10th Grade	29.13	NA	no	no	66	107	NA	NA	NA	NA	NA	2003-2004	NA	NA	NA
535	22542	872	2003-2004	Yes	13	46	2	29	75	Female	Non-Hispanic White	5	40280.66904	College Graduate or above	25.15	never	no	yes	77	165	no	no	Assumed alive	NA	188	2003-2004	4	NA	NA
536	22545	874	2003-2004	Yes	10	NA	2	34	24	Female	Non-Hispanic White	1.2	84653.84055	Some College or AA degree	35.23	never	no	no	82	118	no	no	Assumed alive	NA	203	2003-2004	NA	NA	NA
537	22546	875	2003-2004	Yes	13	45	1	36	75	Female	Non-Hispanic Black	5	18497.38653	9-11th Grade (Includes 12th grade with no diploma)	22.42	never	no	yes	80	176	no	no	Assumed alive	NA	196	2003-2004	6	NA	NA
538	22548	877	2003-2004	NA	NA	NA	2	41	15	Female	Mexican American	NA	6279.819866	10th Grade	20.16	NA	no	no	64	96	NA	NA	NA	NA	NA	2003-2004	NA	NA	NA
539	22549	878	2003-2004	No	11	NA	1	43	31	Female	Mexican American	4.46	29523.13639	College Graduate or above	20.22	never	no	no	66	101	no	no	Assumed alive	NA	185	2003-2004	5	NA	NA
540	22555	882	2003-2004	Yes	13	NA	2	32	36	Female	Non-Hispanic White	0.75	102918.9869	Some College or AA degree	20.91	now	no	no	59	100	no	no	Assumed alive	NA	192	2003-2004	4	NA	NA
541	22561	885	2003-2004	No	12	NA	2	42	37	Female	Non-Hispanic Black	4.66	34295.93783	Some College or AA degree	39.51	never	no	yes	83	133	yes	no	Assumed alive	NA	201	2003-2004	4	NA	NA
542	22562	886	2003-2004	No	13	45	2	43	80	Female	Other Hispanic	0.79	23331.06481	Less Than 9th Grade	19.65	never	no	yes	64	164	no	no	Assumed alive	NA	204	2003-2004	7	NA	NA
543	22568	889	2003-2004	NA	12	NA	2	38	14	Female	Mexican American	0.98	7770.230447	8th Grade	18.36	NA	no	no	64	96	NA	NA	NA	NA	NA	2003-2004	NA	NA	NA
544	22570	891	2003-2004	NA	14	NA	2	38	17	Female	Mexican American	1.41	5897.477826	10th Grade	21.66	NA	no	no	65	111	NA	NA	NA	NA	NA	2003-2004	NA	NA	NA
545	22571	892	2003-2004	NA	NA	NA	1	34	32	Female	Mexican American	1.82	5470.599792	Less Than 9th Grade	24.62	never	no	no	54	122	no	no	Assumed alive	NA	192	2003-2004	NA	NA	NA
546	22573	894	2003-2004	No	NA	NA	1	29	85	Female	Non-Hispanic White	3.66	21732.70502	Some College or AA degree	26.03	never	no	yes	82	164	no	no	Assumed deceased	Alzheimer's disease (G30)	66	2003-2004	NA	NA	NA
547	22574	895	2003-2004	No	12	NA	2	30	47	Female	Non-Hispanic White	1.93	39667.97637	High School Grad/GED or Equivalent	43.66	never	DM	no	67	123	no	no	Assumed alive	NA	198	2003-2004	NA	NA	NA
548	22575	896	2003-2004	No	12	NA	1	35	43	Female	Other Hispanic	0.82	101775.5958	Some College or AA degree	29.27	never	no	no	68	106	no	no	Assumed alive	NA	196	2003-2004	4	NA	NA
549	22578	898	2003-2004	NA	NA	NA	1	33	14	Female	Mexican American	0.64	7379.606578	7th Grade	24.25	NA	no	no	49	102	NA	NA	NA	NA	NA	2003-2004	NA	NA	NA
550	22581	900	2003-2004	NA	11	NA	1	33	17	Female	Non-Hispanic Black	3.71	5728.029501	11th Grade	31.81	NA	no	no	56	102	NA	NA	NA	NA	NA	2003-2004	NA	NA	NA
551	22583	901	2003-2004	No	12	NA	1	36	36	Female	Non-Hispanic Black	0.34	36823.29807	High School Grad/GED or Equivalent	27.05	now	no	no	75	120	no	no	Assumed alive	NA	195	2003-2004	8	NA	NA
552	22586	902	2003-2004	Yes	12	NA	2	30	32	Female	Non-Hispanic White	3.22	69773.36285	Some College or AA degree	19.59	never	no	no	61	111	no	no	Assumed alive	NA	200	2003-2004	NA	NA	NA
553	22587	903	2003-2004	NA	12	NA	2	40	13	Female	Mexican American	1.41	3465.284768	6th Grade	21.91	NA	no	no	66	102	NA	NA	NA	NA	NA	2003-2004	NA	NA	NA
554	22592	904	2003-2004	Yes	13	NA	2	36	51	Female	Non-Hispanic White	4.24	104658.3206	College Graduate or above	23.73	never	no	no	71	118	no	no	Assumed alive	NA	201	2003-2004	2	NA	NA
555	22597	909	2003-2004	No	12	NA	2	33	72	Female	Non-Hispanic Black	1.83	21779.09743	High School Grad/GED or Equivalent	30.59	never	no	yes	78	152	no	no	Assumed alive	NA	183	2003-2004	5	NA	NA
556	22598	910	2003-2004	Yes	15	23	2	31	76	Female	Non-Hispanic White	0.86	42282.82303	9-11th Grade (Includes 12th grade with no diploma)	27.8	former	IFG	yes	65	104	yes	yes	Assumed deceased	All other causes (residual)	180	2003-2004	3	NA	NA
557	22602	911	2003-2004	Yes	13	45	2	42	64	Female	Non-Hispanic White	3.22	52851.10247	College Graduate or above	23.57	former	no	no	NA	NA	no	no	Assumed alive	NA	201	2003-2004	2	NA	NA
558	22603	912	2003-2004	No	13	45	1	42	60	Female	Non-Hispanic Black	4.64	11420.83959	9-11th Grade (Includes 12th grade with no diploma)	34.14	never	no	yes	71	138	no	no	Assumed alive	NA	193	2003-2004	4	NA	NA
559	22604	913	2003-2004	Yes	12	44	2	38	61	Female	Mexican American	0.75	4702.397114	Less Than 9th Grade	31.1	now	DM	yes	72	132	no	no	Assumed deceased	Cerebrovascular diseases (I60-I69)	159	2003-2004	8	NA	NA
560	22608	914	2003-2004	Yes	12	NA	2	39	24	Female	Non-Hispanic White	1.6	6976.901114	9-11th Grade (Includes 12th grade with no diploma)	36.29	former	NA	yes	94	160	no	no	Assumed alive	NA	201	2003-2004	2	NA	NA
561	22612	917	2003-2004	NA	NA	NA	2	42	22	Female	Non-Hispanic Black	1.24	28322.16209	Some College or AA degree	20.55	never	no	no	63	122	no	no	Assumed alive	NA	201	2003-2004	NA	NA	NA
562	22618	918	2003-2004	NA	0	NA	1	36	12	Female	Non-Hispanic Black	1.44	7066.952328	6th Grade	18.96	NA	no	no	39	90	NA	NA	NA	NA	NA	2003-2004	NA	NA	NA
563	22619	919	2003-2004	Yes	12	NA	2	31	43	Female	Non-Hispanic White	1.27	51812.25598	Some College or AA degree	18.81	former	no	no	55	91	no	no	Assumed alive	NA	195	2003-2004	5	NA	NA
564	22620	920	2003-2004	Yes	14	NA	2	30	26	Female	Non-Hispanic White	5	62469.53295	Some College or AA degree	19.66	never	no	no	47	107	no	no	Assumed alive	NA	198	2003-2004	NA	NA	NA
565	22621	921	2003-2004	No	10	35	2	33	37	Female	Non-Hispanic Black	0.37	36208.26343	9-11th Grade (Includes 12th grade with no diploma)	49.34	never	DM	yes	NA	NA	no	no	Assumed deceased	Diabetes mellitus (E10-E14)	92	2003-2004	3	NA	NA
566	22622	922	2003-2004	No	11	NA	2	32	38	Female	Non-Hispanic White	1.43	9825.913312	Some College or AA degree	37.81	never	NA	no	68	104	no	no	Assumed alive	NA	193	2003-2004	3	NA	NA
567	22625	923	2003-2004	NA	10	NA	1	30	13	Female	Non-Hispanic Black	1.49	7011.067681	7th Grade	22.53	NA	no	no	54	102	NA	NA	NA	NA	NA	2003-2004	NA	NA	NA
568	22628	924	2003-2004	NA	0	NA	2	30	12	Female	Non-Hispanic White	2.65	30991.4816	5th Grade	18.77	NA	no	no	57	92	NA	NA	NA	NA	NA	2003-2004	NA	NA	NA
569	22629	925	2003-2004	No	18	55	2	33	79	Female	Non-Hispanic Black	1.79	18078.19354	9-11th Grade (Includes 12th grade with no diploma)	NA	never	DM	yes	NA	NA	yes	yes	Assumed deceased	All other causes (residual)	84	2003-2004	13	NA	NA
570	22630	926	2003-2004	Yes	11	NA	1	29	42	Female	Non-Hispanic White	1.46	111789.7679	High School Grad/GED or Equivalent	NA	now	no	no	71	132	no	no	Assumed alive	NA	181	2003-2004	4	NA	NA
571	22633	928	2003-2004	Yes	12	NA	2	34	52	Female	Non-Hispanic White	2.24	93483.09391	Some College or AA degree	38.47	never	no	yes	82	128	no	no	Assumed alive	NA	203	2003-2004	3	NA	NA
572	22634	929	2003-2004	NA	11	NA	2	43	16	Female	Non-Hispanic White	3.26	42492.87933	11th Grade	20.46	NA	no	no	62	103	NA	NA	NA	NA	NA	2003-2004	NA	NA	NA
573	22635	930	2003-2004	Yes	14	NA	2	42	33	Female	Mexican American	1.54	26528.86766	9-11th Grade (Includes 12th grade with no diploma)	26.15	never	no	no	72	108	no	no	Assumed alive	NA	200	2003-2004	2	NA	NA
574	22638	932	2003-2004	Yes	14	60	2	30	73	Female	Non-Hispanic White	3.9	54233.79076	Some College or AA degree	29.07	now	DM	yes	54	175	no	no	Assumed deceased	Malignant neoplasms (C00-C97)	24	2003-2004	2	NA	NA
575	22640	934	2003-2004	No	16	NA	1	31	37	Female	Mexican American	1.35	10602.63205	Some College or AA degree	22.57	never	NA	no	67	115	no	no	Assumed alive	NA	198	2003-2004	4	NA	NA
576	22643	935	2003-2004	Yes	13	NA	2	35	51	Female	Non-Hispanic White	2.4	83217.04	Some College or AA degree	28.45	former	no	no	73	130	no	no	Assumed alive	NA	184	2003-2004	3	NA	NA
577	22644	936	2003-2004	NA	12	NA	1	43	13	Female	Mexican American	5	5696.627282	7th Grade	21.59	NA	no	no	68	94	NA	NA	NA	NA	NA	2003-2004	NA	NA	NA
578	22659	939	2003-2004	No	12	NA	1	29	48	Female	Non-Hispanic White	3.71	108626.4668	College Graduate or above	24.1	now	no	yes	90	145	no	no	Assumed alive	NA	181	2003-2004	1	NA	NA
579	22662	941	2003-2004	No	12	40	1	34	62	Female	Mexican American	0.67	3937.332878	Less Than 9th Grade	24.34	now	no	yes	86	184	no	no	Assumed alive	NA	196	2003-2004	6	NA	NA
580	22665	944	2003-2004	Yes	13	NA	2	36	23	Female	Non-Hispanic White	2.79	97073.47005	Some College or AA degree	22.13	now	no	no	58	110	no	no	Assumed alive	NA	202	2003-2004	NA	NA	NA
581	22671	946	2003-2004	Yes	12	NA	2	31	43	Female	Non-Hispanic White	5	102722.6913	College Graduate or above	54.1	never	IFG	yes	NA	NA	no	no	Assumed alive	NA	195	2003-2004	NA	NA	NA
582	22672	947	2003-2004	Yes	12	40	2	38	65	Female	Mexican American	3.76	6049.777488	High School Grad/GED or Equivalent	19.67	now	no	no	71	127	no	no	Assumed deceased	Malignant neoplasms (C00-C97)	108	2003-2004	6	NA	NA
583	22673	948	2003-2004	NA	13	NA	2	41	17	Female	Non-Hispanic Black	1.72	6009.922538	11th Grade	26.9	NA	no	no	54	96	NA	NA	NA	NA	NA	2003-2004	NA	NA	NA
584	22678	951	2003-2004	NA	14	NA	1	36	15	Female	Non-Hispanic Black	1.21	7066.952328	9th Grade	20.28	NA	no	no	63	115	NA	NA	NA	NA	NA	2003-2004	NA	NA	NA
585	22680	953	2003-2004	Yes	15	NA	1	36	30	Female	Non-Hispanic White	5	8012.909515	College Graduate or above	17.79	never	NA	yes	63	122	no	no	Assumed alive	NA	196	2003-2004	1	NA	NA
586	22684	957	2003-2004	NA	13	NA	1	37	14	Female	Non-Hispanic White	4.18	43057.34466	8th Grade	18.04	NA	no	no	70	105	NA	NA	NA	NA	NA	2003-2004	NA	NA	NA
587	22686	958	2003-2004	NA	12	NA	1	40	14	Female	Mexican American	0.77	5415.710688	8th Grade	34.96	NA	no	no	50	116	NA	NA	NA	NA	NA	2003-2004	NA	NA	NA
588	22689	961	2003-2004	Yes	13	NA	1	38	28	Female	Non-Hispanic White	2.45	77518.62166	College Graduate or above	43.67	now	no	no	72	114	no	no	Assumed alive	NA	184	2003-2004	NA	NA	NA
589	22690	962	2003-2004	Yes	13	NA	1	37	29	Female	Non-Hispanic White	3.88	7370.205291	9-11th Grade (Includes 12th grade with no diploma)	38.39	never	NA	yes	89	129	no	no	Assumed alive	NA	192	2003-2004	1	NA	NA
590	22692	964	2003-2004	Yes	12	44	2	29	68	Female	Non-Hispanic White	2.68	41871.18432	9-11th Grade (Includes 12th grade with no diploma)	26.98	now	no	no	53	126	no	no	Assumed deceased	Malignant neoplasms (C00-C97)	154	2003-2004	5	NA	NA
591	22693	965	2003-2004	No	16	45	2	30	84	Female	Non-Hispanic White	1.06	19224.67099	9-11th Grade (Includes 12th grade with no diploma)	26.46	former	no	no	NA	NA	no	no	Assumed deceased	All other causes (residual)	67	2003-2004	3	NA	NA
592	22697	968	2003-2004	No	12	NA	2	39	67	Female	Non-Hispanic White	1.28	34374.28886	High School Grad/GED or Equivalent	27.41	former	no	no	78	126	no	no	Assumed alive	NA	199	2003-2004	2	NA	NA
593	22699	970	2003-2004	NA	11	NA	1	37	16	Female	Non-Hispanic Black	1.54	6769.141145	9th Grade	20.59	NA	no	no	46	104	NA	NA	NA	NA	NA	2003-2004	1	NA	NA
594	22707	971	2003-2004	Yes	12	38	2	30	62	Female	Non-Hispanic White	2.72	45999.31887	Some College or AA degree	28.45	never	no	yes	59	135	no	no	Assumed alive	NA	198	2003-2004	NA	NA	NA
595	22708	972	2003-2004	Yes	12	47	2	41	54	Female	Non-Hispanic White	2.08	38055.51596	High School Grad/GED or Equivalent	36.43	now	no	yes	91	139	no	no	Assumed alive	NA	189	2003-2004	4	NA	NA
596	22711	974	2003-2004	NA	11	NA	2	29	17	Female	Other Hispanic	3.63	5159.959184	11th Grade	19.68	NA	no	no	36	103	NA	NA	NA	NA	NA	2003-2004	NA	NA	NA
597	22714	976	2003-2004	NA	13	NA	1	34	15	Female	Mexican American	0.05	5092.939361	9th Grade	23.81	NA	no	no	61	115	NA	NA	NA	NA	NA	2003-2004	NA	NA	NA
598	22716	977	2003-2004	NA	10	NA	1	41	13	Female	Mexican American	1.46	6015.092152	7th Grade	25.65	NA	no	no	54	115	NA	NA	NA	NA	NA	2003-2004	NA	NA	NA
599	22722	980	2003-2004	NA	12	NA	2	32	15	Female	Non-Hispanic White	1.6	45341.29447	8th Grade	24.58	NA	no	no	75	106	NA	NA	NA	NA	NA	2003-2004	NA	NA	NA
600	22724	982	2003-2004	No	13	NA	1	36	48	Female	Non-Hispanic Black	NA	29403.51114	High School Grad/GED or Equivalent	31.95	never	no	yes	69	118	no	no	Assumed alive	NA	188	2003-2004	9	NA	NA
601	22730	985	2003-2004	No	15	NA	1	39	49	Female	Mexican American	2.06	18661.86959	9-11th Grade (Includes 12th grade with no diploma)	27.69	never	no	no	64	128	no	no	Assumed alive	NA	194	2003-2004	2	NA	NA
602	22734	987	2003-2004	Yes	13	40	1	34	63	Female	Mexican American	1.08	4571.807903	Less Than 9th Grade	32.13	never	no	yes	96	189	no	no	Assumed alive	NA	194	2003-2004	10	NA	NA
603	22739	988	2003-2004	NA	NA	NA	2	30	12	Female	Non-Hispanic White	1.06	22950.80354	6th Grade	20.01	NA	no	no	62	108	NA	NA	NA	NA	NA	2003-2004	NA	NA	NA
604	22742	989	2003-2004	NA	10	NA	1	30	14	Female	Non-Hispanic Black	2.45	6439.522046	7th Grade	22.18	NA	no	no	61	111	NA	NA	NA	NA	NA	2003-2004	NA	NA	NA
605	22746	992	2003-2004	NA	11	NA	2	37	13	Female	Non-Hispanic White	3.98	44332.64487	8th Grade	16.66	NA	no	no	65	101	NA	NA	NA	NA	NA	2003-2004	NA	NA	NA
606	22749	994	2003-2004	No	13	NA	1	35	33	Female	Non-Hispanic Black	5	34246.84897	9-11th Grade (Includes 12th grade with no diploma)	29.45	never	no	no	74	113	no	no	Assumed alive	NA	195	2003-2004	2	NA	NA
607	22750	995	2003-2004	Yes	12	NA	2	37	44	Female	Non-Hispanic Black	2.12	31293.95189	Some College or AA degree	34.37	former	no	no	72	130	no	no	Assumed alive	NA	189	2003-2004	2	NA	NA
608	22751	996	2003-2004	NA	12	NA	2	33	15	Female	Non-Hispanic Black	2.34	6632.331161	8th Grade	NA	NA	no	NA	NA	NA	NA	NA	NA	NA	NA	2003-2004	NA	NA	NA
609	22752	997	2003-2004	NA	NA	NA	2	42	14	Female	Non-Hispanic Black	NA	6423.860203	8th Grade	19.17	NA	no	NA	NA	NA	NA	NA	NA	NA	NA	2003-2004	NA	NA	NA
610	22753	998	2003-2004	Yes	13	NA	2	35	27	Female	Non-Hispanic Black	1.4	6473.670026	9-11th Grade (Includes 12th grade with no diploma)	25.44	now	NA	no	42	106	no	no	Assumed alive	NA	184	2003-2004	6	NA	NA
611	22754	999	2003-2004	No	14	NA	2	32	49	Female	Other Race - Including Multi-Racial	NA	62775.17525	Less Than 9th Grade	25.22	now	IFG	no	46	128	no	no	Assumed alive	NA	192	2003-2004	3	NA	NA
612	22756	1000	2003-2004	Yes	11	NA	2	41	28	Female	Non-Hispanic Black	0.8	29163.28852	9-11th Grade (Includes 12th grade with no diploma)	38.04	now	no	yes	86	154	no	no	Assumed alive	NA	191	2003-2004	1	NA	NA
613	22757	1001	2003-2004	No	16	NA	1	30	33	Female	Non-Hispanic White	0.33	78704.70326	Some College or AA degree	32.33	now	no	no	72	125	no	no	Assumed alive	NA	198	2003-2004	NA	NA	NA
614	22758	1002	2003-2004	Yes	12	NA	1	37	35	Female	Non-Hispanic White	4.64	87166.7447	College Graduate or above	22.05	former	no	no	NA	NA	no	no	Assumed alive	NA	191	2003-2004	3	NA	NA
615	22762	1003	2003-2004	Yes	11	47	2	35	72	Female	Non-Hispanic White	1.92	49105.35738	College Graduate or above	27.61	former	no	yes	73	140	no	no	Assumed alive	NA	184	2003-2004	2	NA	NA
616	22763	1004	2003-2004	NA	NA	NA	2	36	43	Female	Non-Hispanic Black	5	36909.82031	Some College or AA degree	32.33	never	no	no	77	111	no	no	Assumed alive	NA	189	2003-2004	NA	NA	NA
617	22765	1005	2003-2004	NA	13	NA	2	37	14	Female	Non-Hispanic White	2.72	44332.64487	8th Grade	18.65	NA	no	no	49	122	NA	NA	NA	NA	NA	2003-2004	NA	NA	NA
618	22766	1006	2003-2004	Yes	15	NA	2	39	44	Female	Non-Hispanic White	1.17	48050.44402	Some College or AA degree	50.13	never	no	yes	92	153	no	no	Assumed alive	NA	200	2003-2004	5	NA	NA
619	22767	1007	2003-2004	Yes	9	NA	2	29	31	Female	Other Hispanic	5	6449.859229	College Graduate or above	48.23	never	NA	no	NA	NA	no	no	Assumed alive	NA	187	2003-2004	3	NA	NA
620	22769	1008	2003-2004	NA	0	NA	1	39	12	Female	Mexican American	2.84	5238.309792	6th Grade	19.72	NA	no	no	47	105	NA	NA	NA	NA	NA	2003-2004	NA	NA	NA
621	22770	1009	2003-2004	Yes	11	37	1	34	70	Female	Mexican American	5	4326.814788	Less Than 9th Grade	27.93	never	DM	yes	58	118	no	no	Assumed deceased	Diabetes mellitus (E10-E14)	99	2003-2004	NA	NA	NA
622	22772	1010	2003-2004	No	11	52	2	30	64	Female	Non-Hispanic White	0.51	26795.26515	College Graduate or above	58.58	former	DM	yes	NA	NA	yes	no	Assumed alive	NA	199	2003-2004	NA	NA	NA
623	22775	1012	2003-2004	No	14	NA	2	42	56	Female	Other Race - Including Multi-Racial	1.6	79054.0047	College Graduate or above	27.89	never	DM	no	82	136	no	no	Assumed alive	NA	200	2003-2004	5	NA	NA
624	22779	1014	2003-2004	NA	12	NA	2	29	19	Female	Non-Hispanic Black	2.92	4893.978849	12th Grade, No Diploma	22.06	NA	NA	no	59	108	NA	NA	Assumed alive	NA	187	2003-2004	2	NA	NA
625	22780	1015	2003-2004	No	14	NA	2	34	82	Female	Non-Hispanic White	1.18	27350.21786	Less Than 9th Grade	18.45	never	no	no	64	92	yes	yes	Assumed deceased	Diseases of heart (I00-I09, I11, I13, I20-I51)	11	2003-2004	7	NA	NA
626	22782	1017	2003-2004	Yes	14	48	2	38	79	Female	Mexican American	1.29	5167.559361	Less Than 9th Grade	25.65	former	no	yes	51	211	no	no	Assumed deceased	Diseases of heart (I00-I09, I11, I13, I20-I51)	83	2003-2004	2	NA	NA
627	22783	1018	2003-2004	Yes	12	50	1	34	80	Female	Mexican American	0.75	4326.814788	Less Than 9th Grade	19.14	former	no	no	62	132	no	no	Assumed deceased	Diseases of heart (I00-I09, I11, I13, I20-I51)	88	2003-2004	3	NA	NA
628	22784	1019	2003-2004	No	13	53	1	30	82	Female	Non-Hispanic Black	1.66	20305.64039	9-11th Grade (Includes 12th grade with no diploma)	25.97	never	no	yes	77	170	no	no	Assumed deceased	All other causes (residual)	185	2003-2004	3	NA	NA
629	22785	1020	2003-2004	NA	11	NA	1	42	12	Female	Non-Hispanic Black	NA	5405.035781	6th Grade	18.92	NA	no	no	61	99	NA	NA	NA	NA	NA	2003-2004	NA	NA	NA
630	22786	1021	2003-2004	Yes	14	NA	1	34	38	Female	Mexican American	3.3	32575.4225	High School Grad/GED or Equivalent	25.2	never	no	yes	67	113	no	no	Assumed alive	NA	194	2003-2004	3	NA	NA
631	22790	1023	2003-2004	Yes	11	NA	2	41	46	Female	Non-Hispanic Black	1.6	27673.59593	9-11th Grade (Includes 12th grade with no diploma)	29.14	never	no	no	68	104	no	no	Assumed alive	NA	191	2003-2004	6	NA	NA
632	22793	1024	2003-2004	Yes	11	NA	2	30	36	Female	Non-Hispanic White	4.08	76812.71609	Some College or AA degree	45.3	never	no	no	76	114	no	no	Assumed alive	NA	199	2003-2004	2	NA	NA
633	22796	1025	2003-2004	Yes	12	NA	2	35	52	Female	Other Race - Including Multi-Racial	4	83217.04	Some College or AA degree	26.16	never	no	no	75	129	no	no	Assumed alive	NA	184	2003-2004	1	NA	NA
634	22797	1026	2003-2004	No	12	NA	1	30	83	Female	Non-Hispanic Black	0.89	18508.60047	Some College or AA degree	29.78	never	DM	yes	60	150	yes	no	Assumed deceased	Diabetes mellitus (E10-E14)	80	2003-2004	7	NA	NA
635	22798	1027	2003-2004	Yes	13	44	1	34	47	Female	Mexican American	2.27	26687.79448	High School Grad/GED or Equivalent	28.01	now	no	no	62	99	no	no	Assumed alive	NA	195	2003-2004	4	NA	NA
636	22800	1028	2003-2004	Yes	12	NA	2	40	53	Female	Mexican American	4.77	16001.44569	Some College or AA degree	23.06	former	DM	no	71	112	no	no	Assumed alive	NA	190	2003-2004	2	NA	NA
637	22801	1029	2003-2004	No	NA	40	2	38	85	Female	Mexican American	0	5004.483913	Less Than 9th Grade	30.39	never	no	no	NA	NA	no	no	Assumed deceased	Diabetes mellitus (E10-E14)	157	2003-2004	4	NA	NA
638	22802	1030	2003-2004	No	13	46	2	31	73	Female	Non-Hispanic White	0.86	42282.82303	Less Than 9th Grade	19.33	never	DM	yes	58	160	no	no	Assumed deceased	All other causes (residual)	150	2003-2004	4	NA	NA
639	22803	1031	2003-2004	Yes	13	50	2	41	62	Female	Non-Hispanic Black	1.91	12792.2833	Some College or AA degree	23.77	former	no	no	67	125	no	no	Assumed deceased	All other causes (residual)	59	2003-2004	3	NA	NA
640	22806	1032	2003-2004	NA	11	NA	1	39	17	Female	Mexican American	2.62	6497.559591	11th Grade	24.74	NA	NA	no	43	117	NA	NA	NA	NA	NA	2003-2004	NA	NA	NA
641	22808	1033	2003-2004	No	13	NA	1	39	39	Female	Non-Hispanic White	0.28	50625.68152	Less Than 9th Grade	20.58	never	no	no	77	113	no	no	Assumed alive	NA	194	2003-2004	5	NA	NA
642	22809	1034	2003-2004	Yes	16	NA	2	30	42	Female	Non-Hispanic White	0.64	39667.97637	Some College or AA degree	28.92	former	no	no	54	109	no	no	Assumed alive	NA	199	2003-2004	1	NA	NA
643	22817	1036	2003-2004	No	10	50	2	30	69	Female	Non-Hispanic White	1.4	45999.31887	High School Grad/GED or Equivalent	24.34	now	no	yes	72	124	no	no	Assumed alive	NA	199	2003-2004	3	NA	NA
644	22818	1037	2003-2004	Yes	12	NA	1	37	40	Female	Non-Hispanic White	5	113807.5018	College Graduate or above	22.99	never	no	no	59	95	no	no	Assumed alive	NA	191	2003-2004	2	NA	NA
645	22819	1038	2003-2004	No	10	52	2	35	85	Female	Non-Hispanic White	1.29	22843.05608	Some College or AA degree	27.05	never	no	no	NA	NA	no	no	Assumed deceased	Cerebrovascular diseases (I60-I69)	43	2003-2004	6	NA	NA
646	22820	1039	2003-2004	NA	12	NA	2	43	17	Female	Mexican American	1.9	3759.273153	10th Grade	30.96	NA	no	no	78	106	NA	NA	NA	NA	NA	2003-2004	NA	NA	NA
647	22822	1040	2003-2004	No	12	NA	1	34	72	Female	Mexican American	0.67	4326.814788	9-11th Grade (Includes 12th grade with no diploma)	28.15	now	no	yes	77	182	yes	NA	Assumed deceased	All other causes (residual)	154	2003-2004	6	NA	NA
648	22825	1041	2003-2004	No	9	NA	2	34	39	Female	Non-Hispanic White	2	60302.82967	High School Grad/GED or Equivalent	23.9	never	no	yes	91	158	no	no	Assumed alive	NA	203	2003-2004	1	NA	NA
649	22826	1042	2003-2004	No	13	39	1	31	64	Female	Non-Hispanic White	1.98	71064.81574	9-11th Grade (Includes 12th grade with no diploma)	28.02	former	no	no	50	115	no	no	Assumed alive	NA	198	2003-2004	4	NA	NA
650	22831	1044	2003-2004	Yes	13	47	2	32	60	Female	Non-Hispanic White	3.34	56300.485	Some College or AA degree	24.3	never	no	yes	97	148	no	no	Assumed alive	NA	192	2003-2004	NA	NA	NA
651	22833	1045	2003-2004	Yes	13	38	2	40	65	Female	Mexican American	3.03	2763.070176	Less Than 9th Grade	NA	never	no	no	62	124	no	no	Assumed alive	NA	189	2003-2004	3	NA	NA
652	22834	1046	2003-2004	Yes	13	43	1	39	63	Female	Mexican American	1.24	6140.170079	Some College or AA degree	24.18	former	no	no	78	121	no	no	Assumed alive	NA	194	2003-2004	12	NA	NA
653	22835	1047	2003-2004	NA	NA	NA	2	35	30	Female	Non-Hispanic White	3.6	84168.04672	Some College or AA degree	26.96	now	no	yes	NA	NA	no	no	Assumed alive	NA	183	2003-2004	NA	NA	NA
654	22837	1049	2003-2004	No	NA	NA	1	38	85	Female	Non-Hispanic White	2.23	23300.32166	High School Grad/GED or Equivalent	24.52	never	no	yes	56	174	no	NA	Assumed deceased	All other causes (residual)	77	2003-2004	2	NA	NA
655	22838	1050	2003-2004	No	13	50	2	41	61	Female	Non-Hispanic Black	2.81	13807.99258	High School Grad/GED or Equivalent	34.76	former	no	no	63	105	yes	no	Assumed alive	NA	191	2003-2004	5	NA	NA
656	22841	1052	2003-2004	Yes	14	44	1	33	55	Female	Non-Hispanic White	5	75944.81655	College Graduate or above	23.05	never	no	no	70	118	no	no	Assumed alive	NA	185	2003-2004	3	NA	NA
657	22843	1054	2003-2004	Yes	14	51	1	30	52	Female	Non-Hispanic Black	0.45	26454.36437	High School Grad/GED or Equivalent	28.89	former	no	yes	80	121	no	no	Assumed alive	NA	199	2003-2004	8	NA	NA
658	22845	1055	2003-2004	No	11	55	2	43	79	Female	Non-Hispanic White	1.03	31509.86998	College Graduate or above	25.43	former	no	yes	NA	NA	no	no	Assumed deceased	Diseases of heart (I00-I09, I11, I13, I20-I51)	23	2003-2004	3	NA	NA
659	22846	1056	2003-2004	Yes	12	NA	1	36	47	Female	Non-Hispanic Black	0.28	30510.08161	Less Than 9th Grade	36.06	now	no	no	70	111	no	no	Assumed alive	NA	197	2003-2004	12	NA	NA
660	22847	1057	2003-2004	NA	NA	NA	1	31	51	Female	Mexican American	4.95	23854.40867	High School Grad/GED or Equivalent	23.42	never	no	no	84	133	no	no	Assumed alive	NA	197	2003-2004	NA	NA	NA
661	22848	1058	2003-2004	NA	NA	NA	2	32	24	Female	Other Race - Including Multi-Racial	1.17	94828.85503	Some College or AA degree	23.94	never	no	no	76	118	no	no	Assumed alive	NA	192	2003-2004	NA	NA	NA
662	22851	1061	2003-2004	NA	11	NA	2	34	12	Female	Non-Hispanic White	0.64	31283.14454	6th Grade	22.55	NA	no	no	29	115	NA	NA	NA	NA	NA	2003-2004	NA	NA	NA
663	22852	1062	2003-2004	NA	NA	NA	2	34	37	Female	Non-Hispanic White	3.18	97304.84437	Some College or AA degree	26.54	never	no	no	82	134	no	no	Assumed alive	NA	202	2003-2004	NA	NA	NA
664	22854	1063	2003-2004	Yes	14	55	1	30	64	Female	Non-Hispanic White	3.9	49797.80298	College Graduate or above	17.32	never	no	yes	76	155	no	no	Assumed alive	NA	198	2003-2004	2	NA	NA
665	22857	1064	2003-2004	No	17	NA	1	35	46	Female	Non-Hispanic Black	1.09	27180.45831	College Graduate or above	34.39	never	no	no	64	110	no	no	Assumed deceased	Accidents (unintentional injuries) (V01-X59, Y85-Y86)	121	2003-2004	2	NA	NA
666	22858	1065	2003-2004	Yes	9	NA	1	40	31	Female	Mexican American	3.25	28315.7473	Some College or AA degree	33.41	never	no	no	74	110	no	no	Assumed alive	NA	183	2003-2004	3	NA	NA
667	22860	1067	2003-2004	NA	12	NA	2	40	19	Female	Non-Hispanic White	1.27	17885.21413	More than high school	32.18	NA	no	no	69	109	NA	NA	Assumed alive	NA	191	2003-2004	NA	NA	NA
668	22862	1068	2003-2004	No	10	NA	1	33	22	Female	Non-Hispanic Black	1.03	28054.13308	9-11th Grade (Includes 12th grade with no diploma)	30.1	now	no	no	66	107	no	no	Assumed alive	NA	186	2003-2004	4	NA	NA
669	22864	1069	2003-2004	NA	12	NA	1	43	14	Female	Mexican American	0.82	3264.94058	8th Grade	19.24	NA	no	no	42	99	NA	NA	NA	NA	NA	2003-2004	NA	NA	NA
670	22867	1070	2003-2004	No	16	27	2	31	72	Female	Non-Hispanic White	1.44	58511.44193	9-11th Grade (Includes 12th grade with no diploma)	28.33	never	no	yes	69	148	no	no	Assumed deceased	Diseases of heart (I00-I09, I11, I13, I20-I51)	165	2003-2004	5	NA	NA
671	22868	1071	2003-2004	No	17	51	1	39	61	Female	Mexican American	0	4350.362082	Less Than 9th Grade	34.73	never	IFG	yes	78	134	no	no	Assumed alive	NA	195	2003-2004	9	NA	NA
672	22873	1073	2003-2004	Yes	9	NA	1	31	24	Female	Mexican American	0.92	37961.5948	High School Grad/GED or Equivalent	27.85	never	no	yes	50	94	no	no	Assumed alive	NA	197	2003-2004	2	NA	NA
673	22876	1075	2003-2004	No	11	42	1	30	84	Female	Non-Hispanic White	1.84	21431.10122	9-11th Grade (Includes 12th grade with no diploma)	24.1	never	no	yes	71	185	no	no	Assumed deceased	Malignant neoplasms (C00-C97)	20	2003-2004	3	NA	NA
674	22877	1076	2003-2004	NA	15	NA	1	42	19	Female	Mexican American	0.13	6954.345157	Less Than 9th Grade	20.04	NA	no	no	NA	NA	NA	NA	Assumed alive	NA	195	2003-2004	NA	NA	NA
675	22878	1077	2003-2004	No	11	NA	1	39	45	Female	Non-Hispanic White	1.07	46518.57511	Some College or AA degree	37.99	never	no	no	74	124	no	no	Assumed alive	NA	203	2003-2004	3	NA	NA
676	22880	1078	2003-2004	Yes	11	49	2	37	52	Female	Non-Hispanic White	5	90887.76953	Some College or AA degree	26.14	now	no	yes	74	128	yes	yes	Assumed alive	NA	182	2003-2004	3	NA	NA
677	22883	1079	2003-2004	NA	12	NA	2	33	12	Female	Non-Hispanic White	4.77	40710.56077	7th Grade	21.09	NA	no	no	52	100	NA	NA	NA	NA	NA	2003-2004	NA	NA	NA
678	22884	1080	2003-2004	Yes	12	44	1	29	55	Female	Non-Hispanic White	NA	84653.90704	College Graduate or above	34.14	former	no	no	80	120	no	no	Assumed alive	NA	180	2003-2004	4	NA	NA
679	22885	1081	2003-2004	No	9	NA	1	38	24	Female	Mexican American	1.36	30162.46535	9-11th Grade (Includes 12th grade with no diploma)	43.65	never	no	no	24	108	no	no	Assumed alive	NA	184	2003-2004	NA	NA	NA
680	22889	1084	2003-2004	No	15	42	1	37	82	Female	Non-Hispanic White	2.78	22999.20454	Some College or AA degree	18.94	never	no	yes	92	163	yes	no	Assumed deceased	Diseases of heart (I00-I09, I11, I13, I20-I51)	196	2003-2004	4	NA	NA
681	22891	1086	2003-2004	No	11	37	1	34	65	Female	Mexican American	0.82	3937.332878	Less Than 9th Grade	29.8	never	no	no	73	118	yes	no	Assumed alive	NA	188	2003-2004	5	NA	NA
682	22896	1088	2003-2004	NA	NA	NA	1	38	34	Female	Non-Hispanic White	1.21	52386.26829	Some College or AA degree	40.85	former	no	no	88	124	no	no	Assumed alive	NA	183	2003-2004	NA	NA	NA
683	22900	1090	2003-2004	Yes	13	NA	1	39	34	Female	Mexican American	3.15	25849.82897	9-11th Grade (Includes 12th grade with no diploma)	21.78	former	no	no	68	102	no	no	Assumed alive	NA	195	2003-2004	2	NA	NA
684	22903	1091	2003-2004	NA	10	NA	1	40	19	Female	Mexican American	NA	4273.171614	High School Graduate	25.56	NA	no	no	57	106	NA	NA	Assumed alive	NA	183	2003-2004	NA	NA	NA
685	22905	1093	2003-2004	NA	11	NA	1	40	18	Female	Non-Hispanic Black	5	6470.498076	High School Graduate	35.17	NA	no	no	79	109	NA	NA	Assumed alive	NA	182	2003-2004	NA	NA	NA
686	22909	1094	2003-2004	NA	10	NA	1	37	13	Female	Non-Hispanic Black	3.54	7749.055998	8th Grade	27.27	NA	no	no	56	122	NA	NA	NA	NA	NA	2003-2004	NA	NA	NA
687	22910	1095	2003-2004	Yes	9	NA	1	30	22	Female	Non-Hispanic Black	1.11	6053.464447	High School Grad/GED or Equivalent	43.79	former	NA	yes	53	100	no	no	Assumed alive	NA	198	2003-2004	6	NA	NA
688	22912	1096	2003-2004	No	14	NA	1	33	53	Female	Non-Hispanic White	4.35	75944.81655	Some College or AA degree	31.65	never	no	yes	75	125	no	no	Assumed alive	NA	185	2003-2004	3	NA	NA
689	22913	1097	2003-2004	No	15	NA	2	39	79	Female	Non-Hispanic White	3.04	52762.76432	High School Grad/GED or Equivalent	28.12	never	DM	yes	NA	NA	yes	no	Assumed deceased	Alzheimer's disease (G30)	143	2003-2004	3	NA	NA
690	22914	1098	2003-2004	No	12	34	1	39	54	Female	Mexican American	1.73	18177.24241	Some College or AA degree	26.69	former	no	no	73	115	no	no	Assumed alive	NA	195	2003-2004	2	NA	NA
691	22915	1099	2003-2004	Yes	12	NA	1	33	22	Female	Non-Hispanic White	4.35	68772.0113	College Graduate or above	22.07	never	no	no	70	97	no	no	Assumed alive	NA	186	2003-2004	NA	NA	NA
692	22918	1101	2003-2004	Yes	11	NA	1	37	35	Female	Non-Hispanic White	2.06	89282.02497	High School Grad/GED or Equivalent	42.24	now	no	no	86	124	yes	no	Assumed alive	NA	191	2003-2004	1	NA	NA
693	22920	1103	2003-2004	NA	13	NA	2	34	18	Female	Non-Hispanic Black	0.53	6987.573148	11th Grade	35.03	NA	no	yes	64	142	NA	NA	Assumed alive	NA	202	2003-2004	NA	NA	NA
694	22922	1105	2003-2004	Yes	13	NA	1	29	22	Female	Non-Hispanic White	0	7368.399846	9-11th Grade (Includes 12th grade with no diploma)	32.62	never	NA	no	66	106	no	no	Assumed alive	NA	181	2003-2004	2	NA	NA
695	22926	1107	2003-2004	Yes	14	NA	1	30	36	Female	Non-Hispanic Black	3.28	33553.98887	College Graduate or above	33.24	never	no	no	81	125	no	no	Assumed alive	NA	198	2003-2004	1	NA	NA
696	22930	1110	2003-2004	Yes	14	58	2	40	70	Female	Mexican American	1.81	4166.840821	High School Grad/GED or Equivalent	38.39	former	DM	yes	80	150	no	no	Assumed deceased	Influenza and pneumonia (J09-J18)	66	2003-2004	4	NA	NA
697	22931	1111	2003-2004	NA	14	NA	1	30	19	Female	Non-Hispanic White	1.79	37584.96988	More than high school	20.53	NA	no	no	72	102	NA	NA	Assumed alive	NA	199	2003-2004	NA	NA	NA
698	22933	1112	2003-2004	NA	NA	NA	1	35	18	Female	Non-Hispanic Black	1.09	6053.497022	High School Graduate	18.15	NA	no	no	50	118	NA	NA	Assumed alive	NA	196	2003-2004	NA	NA	NA
699	22934	1113	2003-2004	NA	10	NA	1	40	14	Female	Mexican American	0.93	4146.825477	7th Grade	28.85	NA	no	no	51	100	NA	NA	NA	NA	NA	2003-2004	NA	NA	NA
700	22939	1117	2003-2004	No	15	NA	1	42	32	Female	Non-Hispanic Black	3.4	30050.78309	Some College or AA degree	22.67	never	no	no	68	108	no	no	Assumed alive	NA	194	2003-2004	4	NA	NA
701	22941	1118	2003-2004	No	13	46	1	42	79	Female	Non-Hispanic White	1.61	57478.03844	High School Grad/GED or Equivalent	NA	never	no	yes	NA	NA	yes	no	Assumed deceased	All other causes (residual)	136	2003-2004	3	NA	NA
702	22942	1119	2003-2004	NA	NA	NA	2	37	16	Female	Non-Hispanic White	4.47	43898.93162	11th Grade	37.41	NA	no	no	76	131	NA	NA	NA	NA	NA	2003-2004	NA	NA	NA
703	22944	1121	2003-2004	No	13	NA	1	37	22	Female	Non-Hispanic Black	1.31	35768.26691	9-11th Grade (Includes 12th grade with no diploma)	30.16	never	no	no	76	120	no	no	Assumed alive	NA	192	2003-2004	NA	NA	NA
704	22948	1123	2003-2004	Yes	14	53	2	37	56	Female	Non-Hispanic White	5	90887.76953	College Graduate or above	20.29	never	no	no	85	117	no	no	Assumed alive	NA	180	2003-2004	NA	NA	NA
705	22949	1124	2003-2004	Yes	10	NA	2	33	20	Female	Non-Hispanic Black	0.64	7250.536942	9-11th Grade (Includes 12th grade with no diploma)	39.26	now	NA	no	50	107	no	no	Assumed alive	NA	188	2003-2004	3	NA	NA
706	22954	1127	2003-2004	NA	NA	NA	1	30	65	Female	Other Hispanic	NA	42561.66374	College Graduate or above	34.47	never	no	no	74	123	no	no	Assumed deceased	Malignant neoplasms (C00-C97)	153	2003-2004	NA	NA	NA
707	22959	1130	2003-2004	Yes	13	NA	2	30	31	Female	Non-Hispanic White	5	88982.09761	College Graduate or above	23.97	never	no	no	74	108	no	no	Assumed alive	NA	198	2003-2004	NA	NA	NA
708	22961	1131	2003-2004	Yes	13	47	2	38	60	Female	Mexican American	2.11	4554.001041	9-11th Grade (Includes 12th grade with no diploma)	42.81	never	IFG	yes	66	102	yes	no	Assumed alive	NA	186	2003-2004	4	NA	NA
709	22967	1132	2003-2004	NA	12	NA	2	41	19	Female	Non-Hispanic Black	2.14	5949.65174	More than high school	19.58	NA	no	no	63	89	NA	NA	Assumed alive	NA	189	2003-2004	1	NA	NA
710	22969	1133	2003-2004	Yes	16	NA	2	35	35	Female	Non-Hispanic Black	1	36101.98422	Some College or AA degree	47.55	never	no	no	60	138	no	no	Assumed alive	NA	184	2003-2004	3	NA	NA
711	22979	1137	2003-2004	Yes	8	NA	2	37	37	Female	Non-Hispanic Black	0.77	38931.48039	High School Grad/GED or Equivalent	25.96	now	no	no	60	105	no	no	Assumed alive	NA	181	2003-2004	5	NA	NA
712	22983	1141	2003-2004	NA	11	NA	1	34	15	Female	Mexican American	1.17	6023.834185	9th Grade	24.63	NA	no	no	66	116	NA	NA	NA	NA	NA	2003-2004	NA	NA	NA
713	22987	1142	2003-2004	No	13	NA	2	31	35	Female	Non-Hispanic White	0	56478.78442	High School Grad/GED or Equivalent	29.89	now	no	no	72	120	no	no	Assumed alive	NA	195	2003-2004	3	NA	NA
714	22989	1143	2003-2004	Yes	11	NA	2	37	24	Female	Non-Hispanic Black	3.44	32561.76776	College Graduate or above	20.36	never	no	no	75	121	no	no	Assumed alive	NA	181	2003-2004	NA	NA	NA
715	22991	1144	2003-2004	NA	0	NA	1	35	12	Female	Non-Hispanic Black	0.54	6871.913612	4th Grade	18.94	NA	no	no	56	108	NA	NA	NA	NA	NA	2003-2004	NA	NA	NA
716	22998	1148	2003-2004	Yes	10	NA	1	42	26	Female	Non-Hispanic Black	0.26	24981.72922	9-11th Grade (Includes 12th grade with no diploma)	37.43	now	no	yes	88	126	no	no	Assumed alive	NA	194	2003-2004	3	NA	NA
717	22999	1149	2003-2004	Yes	13	NA	2	37	33	Female	Non-Hispanic White	0.51	52805.19812	9-11th Grade (Includes 12th grade with no diploma)	25.54	now	no	yes	84	125	no	no	Assumed deceased	Accidents (unintentional injuries) (V01-X59, Y85-Y86)	81	2003-2004	2	NA	NA
718	23002	1152	2003-2004	NA	11	NA	2	34	17	Female	Non-Hispanic White	0.7	21839.38136	More than high school	38.59	NA	no	no	55	130	NA	NA	NA	NA	NA	2003-2004	NA	NA	NA
719	23004	1153	2003-2004	NA	11	NA	1	42	17	Female	Non-Hispanic Black	5	5100.713023	High School Graduate	21.16	NA	no	no	60	106	NA	NA	NA	NA	NA	2003-2004	NA	NA	NA
720	23005	1154	2003-2004	NA	NA	NA	2	32	63	Female	Non-Hispanic White	2.55	67851.15556	High School Grad/GED or Equivalent	30.17	never	no	yes	70	111	no	no	Assumed alive	NA	189	2003-2004	NA	NA	NA
721	23008	1157	2003-2004	NA	13	NA	2	31	16	Female	Non-Hispanic Black	1.29	6439.752085	8th Grade	44.37	NA	no	no	72	124	NA	NA	NA	NA	NA	2003-2004	NA	NA	NA
722	23009	1158	2003-2004	NA	12	NA	1	34	17	Female	Mexican American	0	5829.763193	9th Grade	24.05	NA	no	no	71	107	NA	NA	NA	NA	NA	2003-2004	1	NA	NA
723	23023	1161	2003-2004	No	10	NA	2	34	50	Female	Non-Hispanic White	2.8	93483.09391	Some College or AA degree	31.02	never	DM	no	70	111	no	no	Assumed alive	NA	203	2003-2004	1	NA	NA
724	23028	1163	2003-2004	Yes	13	NA	1	40	22	Female	Other Race - Including Multi-Racial	1.67	76409.39805	College Graduate or above	16.53	never	no	no	71	100	no	no	Assumed alive	NA	184	2003-2004	NA	NA	NA
725	23029	1164	2003-2004	Yes	13	48	1	33	61	Female	Non-Hispanic White	5	52446.19636	College Graduate or above	21.74	never	no	no	71	121	no	no	Assumed alive	NA	185	2003-2004	2	NA	NA
726	23031	1166	2003-2004	NA	0	NA	1	39	14	Female	Non-Hispanic White	5	39460.19477	8th Grade	18.06	NA	no	no	53	111	NA	NA	NA	NA	NA	2003-2004	NA	NA	NA
727	23039	1169	2003-2004	No	11	50	1	30	68	Female	Non-Hispanic Black	1.07	13349.36939	Less Than 9th Grade	24.06	former	no	yes	78	119	yes	yes	Assumed alive	NA	198	2003-2004	4	NA	NA
728	23045	1174	2003-2004	NA	13	NA	2	32	14	Female	Non-Hispanic White	2.27	33774.08331	9th Grade	17.5	NA	no	no	72	96	NA	NA	NA	NA	NA	2003-2004	NA	NA	NA
729	23048	1175	2003-2004	Yes	16	NA	2	30	43	Female	Non-Hispanic White	3.45	93751.04521	Some College or AA degree	22.66	former	no	no	NA	NA	no	no	Assumed alive	NA	199	2003-2004	5	NA	NA
730	23059	1178	2003-2004	Yes	14	NA	1	35	39	Female	Non-Hispanic White	5	79842.99052	Some College or AA degree	29.37	former	no	no	73	112	no	no	Assumed alive	NA	196	2003-2004	1	NA	NA
731	23063	1181	2003-2004	No	15	49	1	42	82	Female	Non-Hispanic Black	1.16	36150.80486	College Graduate or above	25.03	former	no	yes	40	131	no	no	Assumed deceased	Malignant neoplasms (C00-C97)	16	2003-2004	3	NA	NA
732	23066	1183	2003-2004	No	11	NA	1	29	21	Female	Non-Hispanic White	1.83	76658.54914	9-11th Grade (Includes 12th grade with no diploma)	33.03	now	no	no	58	100	no	no	Assumed alive	NA	181	2003-2004	2	NA	NA
733	23069	1185	2003-2004	NA	12	NA	2	31	17	Female	Non-Hispanic White	1.27	20454.45825	11th Grade	15.46	NA	no	no	36	85	NA	NA	NA	NA	NA	2003-2004	NA	NA	NA
734	23080	1189	2003-2004	NA	11	NA	1	36	12	Female	Non-Hispanic Black	0.57	6405.78409	6th Grade	19.61	NA	no	no	51	113	NA	NA	NA	NA	NA	2003-2004	NA	NA	NA
735	23082	1190	2003-2004	NA	11	NA	1	30	14	Female	Non-Hispanic Black	2.1	6439.522046	8th Grade	28.89	NA	no	no	57	100	NA	NA	NA	NA	NA	2003-2004	NA	NA	NA
736	23085	1191	2003-2004	NA	12	NA	2	43	19	Female	Mexican American	3.48	4411.435676	12th Grade, No Diploma	29.16	NA	no	no	66	104	NA	NA	Assumed alive	NA	203	2003-2004	NA	NA	NA
737	23086	1192	2003-2004	Yes	14	60	1	32	85	Female	Non-Hispanic White	4.37	25704.12403	High School Grad/GED or Equivalent	28.8	never	no	no	74	120	yes	no	Assumed deceased	All other causes (residual)	85	2003-2004	3	NA	NA
738	23090	1193	2003-2004	Yes	14	NA	1	42	34	Female	Mexican American	3.71	23484.96182	9-11th Grade (Includes 12th grade with no diploma)	27.28	now	DM	no	62	104	no	no	Assumed alive	NA	193	2003-2004	2	NA	NA
739	23091	1194	2003-2004	No	13	50	2	34	51	Female	Non-Hispanic White	5	93483.09391	Some College or AA degree	27.11	never	no	no	66	110	no	no	Assumed alive	NA	200	2003-2004	2	NA	NA
740	23096	1196	2003-2004	Yes	15	NA	2	35	85	Female	Non-Hispanic White	NA	21021.25619	High School Grad/GED or Equivalent	21.03	never	no	yes	62	146	no	no	Assumed deceased	Malignant neoplasms (C00-C97)	85	2003-2004	1	NA	NA
741	23099	1197	2003-2004	NA	9	NA	1	36	14	Female	Non-Hispanic Black	0.57	6405.78409	7th Grade	19.31	NA	no	no	45	99	NA	NA	NA	NA	NA	2003-2004	NA	NA	NA
742	23100	1198	2003-2004	NA	10	NA	1	41	19	Female	Non-Hispanic Black	5	5749.294146	12th Grade, No Diploma	36.99	NA	no	no	52	110	NA	NA	Assumed alive	NA	181	2003-2004	2	NA	NA
743	23101	1199	2003-2004	NA	NA	NA	2	43	20	Female	Other Race - Including Multi-Racial	0.21	58445.17849	College Graduate or above	23.68	now	no	no	NA	NA	no	no	Assumed alive	NA	204	2003-2004	NA	NA	NA
744	23104	1200	2003-2004	NA	13	NA	2	36	19	Female	Non-Hispanic Black	NA	8220.372328	11th Grade	25.53	NA	no	no	48	117	NA	NA	Assumed alive	NA	202	2003-2004	NA	NA	NA
745	23106	1201	2003-2004	NA	12	NA	1	38	16	Female	Non-Hispanic White	4.35	41346.71007	10th Grade	23.04	NA	no	no	64	120	NA	NA	NA	NA	NA	2003-2004	NA	NA	NA
746	23107	1202	2003-2004	NA	12	NA	1	31	17	Female	Other Hispanic	1.57	20609.07509	10th Grade	22.15	NA	no	no	54	100	NA	NA	NA	NA	NA	2003-2004	NA	NA	NA
747	23109	1204	2003-2004	NA	NA	NA	2	30	57	Female	Non-Hispanic White	2.21	70993.90595	High School Grad/GED or Equivalent	NA	former	no	no	64	98	no	no	Assumed alive	NA	198	2003-2004	NA	NA	NA
748	23111	1206	2003-2004	NA	13	NA	2	31	16	Female	Non-Hispanic White	1.45	38631.75451	10th Grade	22.05	NA	no	no	74	108	NA	NA	NA	NA	NA	2003-2004	NA	NA	NA
749	23116	1208	2003-2004	No	11	28	1	41	81	Female	Non-Hispanic White	5	18938.97223	Some College or AA degree	27.66	never	no	yes	78	150	no	no	Assumed deceased	Alzheimer's disease (G30)	121	2003-2004	NA	NA	NA
750	23118	1209	2003-2004	NA	10	NA	2	30	14	Female	Other Race - Including Multi-Racial	4.24	26558.49297	8th Grade	19.89	NA	no	no	45	82	NA	NA	NA	NA	NA	2003-2004	NA	NA	NA
751	23120	1211	2003-2004	Yes	16	39	2	34	47	Female	Non-Hispanic Black	1.6	32783.81246	College Graduate or above	27.59	never	no	yes	83	120	no	no	Assumed alive	NA	189	2003-2004	3	NA	NA
752	23121	1212	2003-2004	NA	13	NA	2	35	16	Female	Non-Hispanic White	1.36	21108.14392	9th Grade	18.77	NA	no	no	67	95	NA	NA	NA	NA	NA	2003-2004	NA	NA	NA
753	23125	1213	2003-2004	NA	11	NA	2	32	19	Female	Non-Hispanic White	1.02	7440.399156	11th Grade	38.5	NA	NA	no	34	118	NA	NA	Assumed alive	NA	190	2003-2004	2	NA	NA
754	23127	1215	2003-2004	No	12	NA	1	38	40	Female	Mexican American	0.57	19038.00294	High School Grad/GED or Equivalent	20.05	never	no	no	NA	NA	no	no	Assumed alive	NA	183	2003-2004	4	NA	NA
755	23131	1217	2003-2004	NA	12	NA	2	34	14	Female	Non-Hispanic White	0.96	31283.14454	8th Grade	18.31	NA	no	no	74	117	NA	NA	NA	NA	NA	2003-2004	NA	NA	NA
756	23136	1219	2003-2004	Yes	13	44	1	29	72	Female	Non-Hispanic White	1.44	50576.58101	High School Grad/GED or Equivalent	24.73	former	no	yes	72	156	no	no	Assumed alive	NA	182	2003-2004	4	NA	NA
757	23138	1220	2003-2004	Yes	12	50	1	41	72	Female	Non-Hispanic White	2.79	46218.1239	High School Grad/GED or Equivalent	28.75	former	no	yes	55	135	no	no	Assumed deceased	All other causes (residual)	101	2003-2004	5	NA	NA
758	23139	1221	2003-2004	No	14	NA	1	32	22	Female	Non-Hispanic Black	1.11	33977.133	Some College or AA degree	19.74	never	no	no	71	106	no	no	Assumed alive	NA	189	2003-2004	NA	NA	NA
759	23147	1224	2003-2004	No	10	NA	1	42	20	Female	Mexican American	0.1	53174.66249	9-11th Grade (Includes 12th grade with no diploma)	25.13	never	no	no	63	95	no	no	Assumed alive	NA	194	2003-2004	NA	NA	NA
760	23150	1226	2003-2004	NA	0	NA	1	36	12	Female	Non-Hispanic Black	0.78	6405.78409	5th Grade	19.58	NA	no	no	63	103	NA	NA	NA	NA	NA	2003-2004	NA	NA	NA
761	23152	1227	2003-2004	No	17	NA	1	43	36	Female	Other Hispanic	0.95	40389.17249	Less Than 9th Grade	27.67	never	no	no	56	107	no	no	Assumed alive	NA	185	2003-2004	3	NA	NA
762	23163	1231	2003-2004	Yes	14	54	2	29	84	Female	Non-Hispanic White	2.4	18344.30232	Some College or AA degree	25.72	never	no	yes	65	155	no	no	Assumed deceased	Diseases of heart (I00-I09, I11, I13, I20-I51)	92	2003-2004	1	NA	NA
763	23164	1232	2003-2004	No	12	NA	1	43	41	Female	Non-Hispanic Black	1.84	31431.62218	College Graduate or above	30.71	never	no	no	78	122	yes	no	Assumed alive	NA	185	2003-2004	14	NA	NA
764	23165	1233	2003-2004	No	14	NA	1	41	30	Female	Mexican American	0.65	23956.68111	9-11th Grade (Includes 12th grade with no diploma)	32.42	never	no	no	53	111	no	no	Assumed alive	NA	180	2003-2004	2	NA	NA
765	23166	1234	2003-2004	Yes	14	50	2	30	70	Female	Non-Hispanic White	2.15	46101.46692	Less Than 9th Grade	37.46	never	no	no	70	139	no	no	Assumed alive	NA	199	2003-2004	2	NA	NA
766	23172	1236	2003-2004	Yes	12	31	1	29	40	Female	Non-Hispanic White	1.97	111789.7679	High School Grad/GED or Equivalent	43.71	former	DM	no	59	115	no	no	Assumed alive	NA	181	2003-2004	1	NA	NA
767	23173	1237	2003-2004	NA	12	NA	1	40	19	Female	Mexican American	0.82	4235.673249	10th Grade	24.51	NA	no	no	48	111	NA	NA	Assumed alive	NA	182	2003-2004	NA	NA	NA
768	23177	1240	2003-2004	No	13	NA	2	40	34	Female	Mexican American	1.39	23570.35881	Less Than 9th Grade	29.29	never	no	no	57	116	no	no	Assumed alive	NA	190	2003-2004	4	NA	NA
769	23181	1241	2003-2004	Yes	12	NA	1	37	34	Female	Non-Hispanic Black	3.71	38295.50978	Some College or AA degree	22.28	never	no	no	60	99	no	no	Assumed alive	NA	190	2003-2004	3	NA	NA
770	23182	1242	2003-2004	Yes	12	NA	2	30	31	Female	Non-Hispanic White	3.83	6661.424053	College Graduate or above	33.88	never	NA	no	49	99	no	no	Assumed alive	NA	199	2003-2004	4	NA	NA
771	23184	1243	2003-2004	No	14	26	2	43	68	Female	Mexican American	3.36	3470.719193	High School Grad/GED or Equivalent	30.9	never	DM	yes	88	188	yes	yes	Assumed deceased	Malignant neoplasms (C00-C97)	38	2003-2004	4	NA	NA
772	23186	1245	2003-2004	NA	12	NA	1	32	17	Female	Non-Hispanic White	4.42	45228.20703	11th Grade	19.34	NA	no	no	57	102	NA	NA	NA	NA	NA	2003-2004	NA	NA	NA
773	23188	1246	2003-2004	Yes	15	48	2	32	56	Female	Non-Hispanic White	3.98	104719.3453	High School Grad/GED or Equivalent	17.97	former	no	yes	68	112	yes	no	Assumed alive	NA	193	2003-2004	2	NA	NA
774	23189	1247	2003-2004	Yes	14	NA	2	37	85	Female	Non-Hispanic Black	1.21	20838.42312	9-11th Grade (Includes 12th grade with no diploma)	25.33	never	IFG	no	NA	NA	no	no	Assumed deceased	All other causes (residual)	173	2003-2004	NA	NA	NA
775	23191	1248	2003-2004	NA	0	NA	1	43	12	Female	Mexican American	0.79	4323.646938	6th Grade	32.78	NA	no	no	36	109	NA	NA	NA	NA	NA	2003-2004	NA	NA	NA
776	23192	1249	2003-2004	No	14	NA	2	40	21	Female	Mexican American	0.7	26878.5073	Some College or AA degree	22.18	never	no	no	61	97	no	no	Assumed alive	NA	191	2003-2004	NA	NA	NA
777	23196	1251	2003-2004	No	15	NA	1	35	36	Female	Non-Hispanic Black	0.14	34246.84897	High School Grad/GED or Equivalent	28	never	no	no	64	103	no	no	Assumed alive	NA	182	2003-2004	2	NA	NA
778	23198	1253	2003-2004	NA	12	NA	1	36	18	Female	Non-Hispanic Black	0.41	6888.690912	9th Grade	27.01	NA	NA	no	50	108	NA	NA	Assumed alive	NA	198	2003-2004	3	NA	NA
779	23205	1255	2003-2004	No	12	NA	1	39	22	Female	Mexican American	1.57	29820.06579	Less Than 9th Grade	27.98	never	no	no	52	110	no	no	Assumed alive	NA	202	2003-2004	1	NA	NA
780	23211	1258	2003-2004	NA	12	NA	2	29	14	Female	Other Hispanic	0.46	21521.24539	9th Grade	24.63	NA	no	no	75	114	NA	NA	NA	NA	NA	2003-2004	NA	NA	NA
781	23212	1259	2003-2004	NA	12	NA	2	34	14	Female	Non-Hispanic White	3.34	41997.23959	8th Grade	20.78	NA	no	no	55	95	NA	NA	NA	NA	NA	2003-2004	NA	NA	NA
782	23214	1260	2003-2004	No	13	47	2	43	52	Female	Other Hispanic	2.16	68985.00029	High School Grad/GED or Equivalent	26.78	never	no	no	68	98	no	no	Assumed alive	NA	202	2003-2004	2	NA	NA
783	23218	1261	2003-2004	Yes	14	NA	2	29	28	Female	Non-Hispanic White	NA	62246.91246	College Graduate or above	18.85	now	no	no	63	104	no	no	Assumed alive	NA	187	2003-2004	NA	NA	NA
784	23222	1263	2003-2004	NA	NA	NA	2	42	33	Female	Non-Hispanic White	5	7417.710595	College Graduate or above	NA	never	NA	no	NA	NA	no	no	Assumed alive	NA	200	2003-2004	NA	NA	NA
785	23227	1266	2003-2004	Yes	13	40	1	31	68	Female	Non-Hispanic White	5	68641.51944	Some College or AA degree	30.34	former	no	yes	82	138	no	no	Assumed alive	NA	198	2003-2004	1	NA	NA
786	23228	1267	2003-2004	Yes	11	NA	1	38	36	Female	Mexican American	0.59	8683.156509	Less Than 9th Grade	35.13	former	NA	no	75	112	no	no	Assumed alive	NA	182	2003-2004	3	NA	NA
787	23235	1270	2003-2004	No	14	50	1	34	75	Female	Mexican American	0.99	4326.814788	Less Than 9th Grade	30.59	never	no	no	64	136	no	no	Assumed deceased	All other causes (residual)	138	2003-2004	3	NA	NA
788	23240	1272	2003-2004	NA	12	NA	2	35	17	Female	Non-Hispanic Black	2.39	6381.41203	11th Grade	21.59	NA	no	no	56	114	NA	NA	NA	NA	NA	2003-2004	NA	NA	NA
789	23243	1274	2003-2004	NA	11	NA	1	41	17	Female	Non-Hispanic Black	0.33	5206.737069	11th Grade	22.34	NA	no	no	60	106	NA	NA	NA	NA	NA	2003-2004	NA	NA	NA
790	23246	1276	2003-2004	Yes	10	38	1	41	48	Female	Non-Hispanic Black	2.56	25814.5745	High School Grad/GED or Equivalent	45.32	never	DM	yes	83	132	no	no	Assumed alive	NA	180	2003-2004	3	NA	NA
791	23249	1279	2003-2004	NA	10	NA	1	42	19	Female	Non-Hispanic Black	4.21	5311.797477	More than high school	34.29	NA	no	no	70	114	NA	NA	Assumed alive	NA	193	2003-2004	NA	NA	NA
792	23250	1280	2003-2004	Yes	13	54	1	33	54	Female	Non-Hispanic Black	3.47	26444.96348	Some College or AA degree	45.71	never	no	no	NA	NA	no	no	Assumed alive	NA	185	2003-2004	2	NA	NA
793	23252	1281	2003-2004	Yes	13	45	2	32	47	Female	Non-Hispanic White	1.6	138287.1944	College Graduate or above	38.75	now	DM	yes	81	113	yes	yes	Assumed deceased	Diseases of heart (I00-I09, I11, I13, I20-I51)	156	2003-2004	4	NA	NA
794	23255	1283	2003-2004	Yes	14	48	2	38	60	Female	Mexican American	0.64	4839.821991	High School Grad/GED or Equivalent	32.9	never	DM	yes	85	136	no	no	Assumed alive	NA	186	2003-2004	8	NA	NA
795	23257	1285	2003-2004	No	13	50	1	36	73	Female	Non-Hispanic Black	2.67	18817.83394	High School Grad/GED or Equivalent	24.01	never	no	yes	90	184	no	no	Assumed alive	NA	197	2003-2004	7	NA	NA
796	23265	1287	2003-2004	No	11	49	2	31	78	Female	Non-Hispanic White	4.51	52389.80103	Some College or AA degree	26.28	former	IFG	yes	36	134	no	no	Assumed deceased	All other causes (residual)	167	2003-2004	NA	NA	NA
797	23268	1289	2003-2004	Yes	11	50	1	35	80	Female	Non-Hispanic White	2.89	19941.05869	Some College or AA degree	26.77	never	DM	yes	64	119	yes	no	Assumed deceased	All other causes (residual)	120	2003-2004	5	NA	NA
798	23271	1290	2003-2004	Yes	14	NA	1	30	34	Female	Non-Hispanic White	5	78704.70326	College Graduate or above	25.01	never	no	no	72	105	no	no	Assumed alive	NA	199	2003-2004	NA	NA	NA
799	23283	1296	2003-2004	No	16	52	1	31	85	Female	Non-Hispanic White	1.11	28485.67812	High School Grad/GED or Equivalent	22.81	never	no	yes	68	166	no	no	Assumed deceased	Diseases of heart (I00-I09, I11, I13, I20-I51)	45	2003-2004	2	NA	NA
800	23292	1299	2003-2004	NA	11	NA	2	38	18	Female	Mexican American	1.9	5092.939361	11th Grade	21.74	NA	no	no	56	106	NA	NA	Assumed alive	NA	188	2003-2004	NA	NA	NA
801	23296	1301	2003-2004	NA	13	NA	1	34	16	Female	Mexican American	0.66	5627.230772	Less Than 9th Grade	21.83	NA	no	no	65	90	NA	NA	NA	NA	NA	2003-2004	NA	NA	NA
802	23298	1302	2003-2004	Yes	15	NA	1	34	50	Female	Mexican American	0.66	20647.92008	Less Than 9th Grade	36.75	never	no	yes	65	140	no	no	Assumed alive	NA	188	2003-2004	7	NA	NA
803	23300	1303	2003-2004	Yes	14	NA	2	40	23	Female	Mexican American	0.96	2639.143619	Less Than 9th Grade	22.68	never	NA	no	60	100	no	no	Assumed alive	NA	191	2003-2004	2	NA	NA
804	23311	1310	2003-2004	No	16	NA	1	36	35	Female	Non-Hispanic Black	3.15	37047.8523	College Graduate or above	19.81	never	NA	no	NA	NA	no	no	Assumed alive	NA	196	2003-2004	2	NA	NA
805	23315	1313	2003-2004	Yes	15	NA	1	42	28	Female	Mexican American	2.79	25533.1593	Less Than 9th Grade	24.17	now	no	no	71	109	no	no	Assumed alive	NA	194	2003-2004	3	NA	NA
806	23316	1314	2003-2004	Yes	13	NA	2	39	27	Female	Non-Hispanic White	5	77506.62442	Some College or AA degree	29.73	never	NA	no	55	101	no	no	Assumed alive	NA	201	2003-2004	2	NA	NA
807	23317	1315	2003-2004	NA	11	NA	2	34	14	Female	Non-Hispanic Black	NA	7420.017158	7th Grade	21.2	NA	no	no	74	102	NA	NA	NA	NA	NA	2003-2004	NA	NA	NA
808	23318	1316	2003-2004	Yes	13	NA	1	39	28	Female	Non-Hispanic White	5	73257.92557	College Graduate or above	18.64	never	no	no	63	88	no	no	Assumed alive	NA	194	2003-2004	NA	NA	NA
809	23319	1317	2003-2004	Yes	13	21	2	39	64	Female	Non-Hispanic White	5	54773.40197	College Graduate or above	16.38	never	no	yes	72	124	no	no	Assumed alive	NA	201	2003-2004	NA	NA	NA
810	23320	1318	2003-2004	NA	NA	NA	2	38	18	Female	Mexican American	0.77	6070.492537	More than high school	21.39	NA	no	no	49	99	NA	NA	Assumed alive	NA	187	2003-2004	NA	NA	NA
811	23323	1319	2003-2004	Yes	12	NA	2	35	21	Female	Non-Hispanic White	1.36	60412.70803	High School Grad/GED or Equivalent	20.53	never	no	no	79	107	no	no	Assumed alive	NA	185	2003-2004	NA	NA	NA
812	23327	1322	2003-2004	No	15	55	2	34	83	Female	Non-Hispanic White	NA	26051.77526	9-11th Grade (Includes 12th grade with no diploma)	34.23	never	DM	yes	34	136	yes	no	Assumed deceased	Diseases of heart (I00-I09, I11, I13, I20-I51)	96	2003-2004	8	NA	NA
813	23331	1323	2003-2004	No	12	52	1	42	56	Female	Non-Hispanic Black	5	47097.58203	College Graduate or above	40.62	never	no	no	NA	NA	no	no	Assumed alive	NA	193	2003-2004	3	NA	NA
814	23337	1326	2003-2004	NA	NA	NA	1	30	12	Female	Non-Hispanic Black	0.65	6773.943687	6th Grade	20.38	NA	no	NA	NA	NA	NA	NA	NA	NA	NA	2003-2004	NA	NA	NA
815	23342	1329	2003-2004	Yes	13	51	2	41	52	Female	Mexican American	NA	17255.03954	Some College or AA degree	26.78	former	no	no	74	120	no	no	Assumed alive	NA	191	2003-2004	6	NA	NA
816	23343	1330	2003-2004	Yes	10	NA	1	33	23	Female	Non-Hispanic White	2.23	66810.2374	9-11th Grade (Includes 12th grade with no diploma)	50.85	now	no	no	57	103	no	no	Assumed deceased	All other causes (residual)	106	2003-2004	1	NA	NA
817	23348	1331	2003-2004	NA	12	NA	1	40	14	Female	Mexican American	0.44	4146.825477	8th Grade	19.95	NA	no	no	48	100	NA	NA	NA	NA	NA	2003-2004	NA	NA	NA
818	23352	1333	2003-2004	NA	12	NA	1	34	16	Female	Mexican American	0.65	5092.939361	9th Grade	21.19	NA	no	no	60	92	NA	NA	NA	NA	NA	2003-2004	NA	NA	NA
819	23353	1334	2003-2004	No	14	49	2	30	60	Female	Non-Hispanic White	0.51	25366.19433	High School Grad/GED or Equivalent	23.97	now	IFG	yes	72	115	no	no	Assumed alive	NA	200	2003-2004	2	NA	NA
820	23355	1335	2003-2004	NA	NA	NA	2	35	22	Female	Non-Hispanic Black	1.72	29813.62557	Some College or AA degree	24.74	never	no	no	66	110	no	no	Assumed alive	NA	183	2003-2004	NA	NA	NA
821	23357	1336	2003-2004	NA	11	NA	2	43	16	Female	Mexican American	1.47	4323.646938	11th Grade	30.71	NA	no	no	66	109	NA	NA	NA	NA	NA	2003-2004	NA	NA	NA
822	23359	1337	2003-2004	Yes	13	NA	1	39	25	Female	Other Race - Including Multi-Racial	3.01	71522.29015	Some College or AA degree	19.72	never	no	no	74	115	no	no	Assumed alive	NA	195	2003-2004	1	NA	NA
823	23370	1342	2003-2004	NA	12	NA	1	36	19	Female	Non-Hispanic White	0.22	41247.03487	High School Graduate	26.54	NA	no	yes	66	116	NA	NA	Assumed alive	NA	197	2003-2004	NA	NA	NA
824	23372	1343	2003-2004	No	11	48	2	30	84	Female	Non-Hispanic White	2	18727.96927	College Graduate or above	21.54	never	DM	yes	52	166	no	no	Assumed deceased	Cerebrovascular diseases (I60-I69)	117	2003-2004	3	NA	NA
825	23373	1344	2003-2004	Yes	13	NA	2	30	37	Female	Other Hispanic	5	86873.92325	College Graduate or above	23.67	former	no	no	64	104	no	no	Assumed alive	NA	202	2003-2004	3	NA	NA
826	23378	1346	2003-2004	No	14	55	1	35	75	Female	Non-Hispanic White	5	46582.03126	College Graduate or above	43.49	never	no	yes	90	137	no	no	Assumed deceased	Diseases of heart (I00-I09, I11, I13, I20-I51)	166	2003-2004	NA	NA	NA
827	23379	1347	2003-2004	NA	11	NA	2	34	14	Female	Non-Hispanic White	2.09	41997.23959	8th Grade	24.59	NA	no	no	70	106	NA	NA	NA	NA	NA	2003-2004	NA	NA	NA
828	23381	1348	2003-2004	No	13	NA	2	34	49	Female	Non-Hispanic White	1.36	53754.94882	High School Grad/GED or Equivalent	35.42	never	no	no	73	115	no	no	Assumed alive	NA	202	2003-2004	2	NA	NA
829	23382	1349	2003-2004	NA	13	NA	1	36	18	Female	Non-Hispanic Black	0	5935.931573	11th Grade	19.79	NA	no	no	39	101	NA	NA	Assumed alive	NA	197	2003-2004	NA	NA	NA
830	23383	1350	2003-2004	Yes	10	NA	2	40	30	Female	Mexican American	2.69	24543.49381	Some College or AA degree	22.97	never	no	no	NA	NA	no	no	Assumed alive	NA	191	2003-2004	1	NA	NA
831	23384	1351	2003-2004	Yes	14	NA	2	42	39	Female	Mexican American	1.52	27222.61981	9-11th Grade (Includes 12th grade with no diploma)	30.02	now	no	yes	75	120	no	no	Assumed deceased	Diseases of heart (I00-I09, I11, I13, I20-I51)	170	2003-2004	1	NA	NA
832	23387	1353	2003-2004	NA	12	NA	1	38	13	Female	Mexican American	2.23	6867.912171	5th Grade	22.54	NA	no	no	70	102	NA	NA	NA	NA	NA	2003-2004	NA	NA	NA
833	23389	1355	2003-2004	No	14	26	1	30	61	Female	Non-Hispanic Black	1.38	12611.52158	9-11th Grade (Includes 12th grade with no diploma)	26.92	now	IFG	yes	86	190	no	no	Assumed alive	NA	184	2003-2004	3	NA	NA
834	23392	1356	2003-2004	NA	11	NA	2	41	12	Female	Non-Hispanic Black	0.41	6754.028725	5th Grade	20.65	NA	no	no	66	97	NA	NA	NA	NA	NA	2003-2004	NA	NA	NA
835	23396	1359	2003-2004	NA	11	NA	2	40	17	Female	Mexican American	0	4918.862694	11th Grade	28.44	NA	no	no	57	105	NA	NA	NA	NA	NA	2003-2004	1	NA	NA
836	23399	1361	2003-2004	NA	12	NA	2	37	15	Female	Non-Hispanic Black	0	6811.52723	9th Grade	21.47	NA	no	no	56	106	NA	NA	NA	NA	NA	2003-2004	NA	NA	NA
837	23400	1362	2003-2004	No	10	NA	1	38	20	Female	Non-Hispanic White	1.82	77518.62166	High School Grad/GED or Equivalent	26.22	never	no	no	58	86	no	no	Assumed alive	NA	182	2003-2004	1	NA	NA
838	23402	1363	2003-2004	NA	12	NA	2	29	16	Female	Non-Hispanic Black	0.73	5679.497346	10th Grade	26.39	NA	no	no	55	104	NA	NA	NA	NA	NA	2003-2004	NA	NA	NA
839	23410	1366	2003-2004	NA	13	NA	1	40	14	Female	Mexican American	4.78	5463.65591	8th Grade	22	NA	no	no	63	96	NA	NA	NA	NA	NA	2003-2004	NA	NA	NA
840	23413	1368	2003-2004	Yes	12	42	2	30	78	Female	Non-Hispanic White	1.29	30651.14526	Some College or AA degree	29.48	former	DM	yes	54	122	no	no	Assumed alive	NA	199	2003-2004	2	NA	NA
841	23414	1369	2003-2004	NA	11	NA	2	34	15	Female	Non-Hispanic White	2.17	41997.23959	9th Grade	26.69	NA	no	no	62	108	NA	NA	NA	NA	NA	2003-2004	NA	NA	NA
842	23418	1371	2003-2004	Yes	13	NA	2	31	21	Female	Non-Hispanic White	0.22	67000.24198	High School Grad/GED or Equivalent	24.34	now	no	no	72	100	no	no	Assumed alive	NA	195	2003-2004	1	NA	NA
843	23420	1372	2003-2004	No	13	NA	1	43	29	Female	Mexican American	1.59	2335.933892	Less Than 9th Grade	26.1	never	NA	no	54	94	no	no	Assumed alive	NA	186	2003-2004	5	NA	NA
844	23422	1373	2003-2004	No	12	39	2	35	64	Female	Non-Hispanic White	4.56	55634.2759	Some College or AA degree	31.34	never	no	yes	44	130	no	no	Assumed alive	NA	184	2003-2004	3	NA	NA
845	23424	1375	2003-2004	Yes	13	NA	2	32	27	Female	Non-Hispanic White	0	77867.48762	High School Grad/GED or Equivalent	31.17	now	no	no	61	112	no	no	Assumed deceased	All other causes (residual)	67	2003-2004	3	NA	NA
846	23426	1376	2003-2004	Yes	12	45	1	34	62	Female	Mexican American	1.61	2686.337576	Less Than 9th Grade	37.34	never	no	no	74	110	no	no	Assumed alive	NA	191	2003-2004	4	NA	NA
847	23427	1377	2003-2004	Yes	15	34	2	33	66	Female	Non-Hispanic Black	4.47	14853.62347	9-11th Grade (Includes 12th grade with no diploma)	21.23	now	no	yes	88	196	no	no	Assumed deceased	Diseases of heart (I00-I09, I11, I13, I20-I51)	64	2003-2004	5	NA	NA
848	23437	1382	2003-2004	NA	NA	NA	2	37	42	Female	Non-Hispanic White	4.47	117178.3257	High School Grad/GED or Equivalent	24.19	now	no	no	52	120	no	no	Assumed alive	NA	181	2003-2004	NA	NA	NA
849	23439	1384	2003-2004	No	13	49	1	43	69	Female	Other Hispanic	0.53	31014.80019	Less Than 9th Grade	22.25	never	DM	yes	62	184	no	no	Assumed alive	NA	186	2003-2004	18	NA	NA
850	23442	1386	2003-2004	No	17	NA	2	37	27	Female	Non-Hispanic Black	3.6	32978.53124	Some College or AA degree	25.17	never	no	no	58	105	no	no	Assumed alive	NA	182	2003-2004	1	NA	NA
851	23443	1387	2003-2004	NA	13	NA	2	43	13	Female	Other Hispanic	1.13	19728.09132	7th Grade	22.27	NA	no	no	68	96	NA	NA	NA	NA	NA	2003-2004	NA	NA	NA
852	23445	1388	2003-2004	NA	0	NA	2	42	12	Female	Non-Hispanic Black	5	6542.019109	5th Grade	22.72	NA	no	no	72	104	NA	NA	NA	NA	NA	2003-2004	NA	NA	NA
853	23446	1389	2003-2004	Yes	14	30	2	31	63	Female	Non-Hispanic White	1.08	34249.32023	Less Than 9th Grade	32.65	never	IFG	no	57	130	no	no	Assumed alive	NA	184	2003-2004	5	NA	NA
854	23447	1390	2003-2004	Yes	17	36	1	34	60	Female	Mexican American	2.02	4734.929231	Some College or AA degree	44.9	never	no	yes	80	172	no	no	Assumed alive	NA	196	2003-2004	4	NA	NA
855	23449	1391	2003-2004	Yes	13	NA	2	30	37	Female	Non-Hispanic White	5	76812.71609	College Graduate or above	21.36	never	no	no	69	111	no	no	Assumed alive	NA	198	2003-2004	3	NA	NA
856	23450	1392	2003-2004	No	14	NA	1	38	23	Female	Mexican American	1.44	32631.81562	High School Grad/GED or Equivalent	23.54	never	no	no	NA	NA	no	no	Assumed alive	NA	183	2003-2004	1	NA	NA
857	23451	1393	2003-2004	Yes	15	44	1	29	47	Female	Non-Hispanic White	NA	111789.7679	College Graduate or above	33.47	former	no	no	73	131	no	no	Assumed alive	NA	182	2003-2004	3	NA	NA
858	23457	1397	2003-2004	No	12	36	2	38	72	Female	Mexican American	NA	5167.559361	Less Than 9th Grade	26.34	former	DM	yes	44	170	yes	no	Assumed deceased	All other causes (residual)	123	2003-2004	7	NA	NA
859	23460	1398	2003-2004	NA	10	NA	1	34	12	Female	Mexican American	0.36	4916.005014	6th Grade	20.03	NA	no	no	32	112	NA	NA	NA	NA	NA	2003-2004	NA	NA	NA
860	23463	1399	2003-2004	Yes	14	NA	2	33	24	Female	Non-Hispanic White	1.28	73788.6003	High School Grad/GED or Equivalent	20.04	now	no	no	77	103	no	no	Assumed alive	NA	187	2003-2004	NA	NA	NA
861	23464	1400	2003-2004	No	11	NA	2	34	48	Female	Non-Hispanic White	5	127044.1071	College Graduate or above	39.73	never	no	yes	70	100	no	no	Assumed alive	NA	202	2003-2004	2	NA	NA
862	23466	1402	2003-2004	NA	NA	NA	1	31	48	Female	Mexican American	0.2	22815.01773	Less Than 9th Grade	22.55	now	no	yes	99	143	yes	no	Assumed alive	NA	197	2003-2004	NA	NA	NA
863	23467	1403	2003-2004	No	13	44	1	31	48	Female	Mexican American	0.78	22815.01773	Less Than 9th Grade	33.09	never	no	yes	85	170	no	no	Assumed alive	NA	197	2003-2004	3	NA	NA
864	23471	1405	2003-2004	Yes	13	39	1	39	61	Female	Other Race - Including Multi-Racial	5	47614.64933	College Graduate or above	31.19	never	no	yes	82	176	no	no	Assumed alive	NA	194	2003-2004	2	NA	NA
865	23472	1406	2003-2004	No	14	49	2	32	81	Female	Non-Hispanic White	1.24	28157.68347	High School Grad/GED or Equivalent	32.75	never	DM	yes	58	136	yes	no	Assumed deceased	Diseases of heart (I00-I09, I11, I13, I20-I51)	82	2003-2004	4	NA	NA
866	23475	1408	2003-2004	NA	NA	NA	2	31	14	Female	Non-Hispanic White	1.44	39334.02552	8th Grade	33.92	NA	no	no	69	125	NA	NA	NA	NA	NA	2003-2004	NA	NA	NA
867	23476	1409	2003-2004	No	15	59	1	34	80	Female	Mexican American	0.76	5571.899012	Less Than 9th Grade	33.6	former	DM	yes	63	161	no	no	Assumed deceased	Diseases of heart (I00-I09, I11, I13, I20-I51)	70	2003-2004	7	NA	NA
868	23478	1411	2003-2004	No	11	NA	2	31	51	Female	Other Race - Including Multi-Racial	0.75	42944.87259	Some College or AA degree	37.3	never	DM	yes	74	131	no	no	Assumed alive	NA	196	2003-2004	4	NA	NA
869	23480	1412	2003-2004	Yes	11	NA	2	38	36	Female	Mexican American	5	4073.171299	Some College or AA degree	30.46	never	NA	yes	NA	NA	no	no	Assumed alive	NA	186	2003-2004	2	NA	NA
870	23481	1413	2003-2004	No	15	NA	1	42	49	Female	Mexican American	2.79	15345.4955	Less Than 9th Grade	29.94	never	no	no	71	131	no	no	Assumed alive	NA	193	2003-2004	4	NA	NA
871	23482	1414	2003-2004	NA	12	NA	2	39	13	Female	Other Race - Including Multi-Racial	3.18	7082.933551	6th Grade	19.42	NA	no	no	60	105	NA	NA	NA	NA	NA	2003-2004	NA	NA	NA
872	23485	1417	2003-2004	Yes	14	NA	2	40	21	Female	Other Race - Including Multi-Racial	0.48	62338.55705	Some College or AA degree	20.22	never	no	no	76	94	no	no	Assumed alive	NA	192	2003-2004	NA	NA	NA
873	23490	1420	2003-2004	Yes	11	51	2	41	77	Female	Non-Hispanic Black	NA	17788.79085	Less Than 9th Grade	35.91	former	DM	yes	65	122	no	no	Assumed alive	NA	190	2003-2004	NA	NA	NA
874	23493	1422	2003-2004	NA	12	NA	1	36	17	Female	Non-Hispanic Black	2.58	6548.604335	12th Grade, No Diploma	20.71	NA	no	no	67	105	NA	NA	NA	NA	NA	2003-2004	NA	NA	NA
875	23496	1424	2003-2004	NA	13	NA	2	34	18	Female	Non-Hispanic White	3.18	41586.37398	More than high school	23.97	NA	no	no	66	110	NA	NA	Assumed alive	NA	202	2003-2004	NA	NA	NA
876	23498	1425	2003-2004	Yes	12	42	2	38	68	Female	Mexican American	1.12	4839.821991	High School Grad/GED or Equivalent	24.49	never	no	yes	68	158	no	no	Assumed alive	NA	187	2003-2004	5	NA	NA
877	23499	1426	2003-2004	No	11	43	2	43	66	Female	Non-Hispanic White	3.36	43148.45768	Some College or AA degree	27.2	former	no	no	71	118	no	no	Assumed alive	NA	204	2003-2004	4	NA	NA
878	23500	1427	2003-2004	No	12	45	2	40	66	Female	Mexican American	NA	3581.783435	Less Than 9th Grade	30.85	never	no	yes	62	156	no	no	Assumed alive	NA	192	2003-2004	6	NA	NA
879	23505	1429	2003-2004	No	12	55	2	31	77	Female	Non-Hispanic White	1.12	58511.44193	Less Than 9th Grade	28.64	never	no	yes	73	137	no	no	Assumed deceased	All other causes (residual)	164	2003-2004	6	NA	NA
880	23506	1430	2003-2004	NA	12	NA	1	39	15	Female	Mexican American	NA	4096.926505	9th Grade	21.32	NA	no	no	58	97	NA	NA	NA	NA	NA	2003-2004	NA	NA	NA
881	23508	1432	2003-2004	Yes	13	NA	1	30	25	Female	Non-Hispanic White	4.45	68796.45898	College Graduate or above	18.24	never	no	no	75	104	no	no	Assumed alive	NA	198	2003-2004	1	NA	NA
882	23509	1433	2003-2004	No	16	NA	1	36	21	Female	Non-Hispanic Black	0.31	30986.3265	9-11th Grade (Includes 12th grade with no diploma)	16.91	now	no	no	58	98	no	no	Assumed alive	NA	197	2003-2004	NA	NA	NA
883	23511	1434	2003-2004	No	12	49	2	43	52	Female	Other Hispanic	2.99	42129.37751	Some College or AA degree	24.03	never	no	no	74	120	no	no	Assumed alive	NA	203	2003-2004	NA	NA	NA
884	23515	1435	2003-2004	NA	12	NA	1	30	13	Female	Non-Hispanic White	NA	28273.10806	6th Grade	20.17	NA	no	no	48	88	NA	NA	NA	NA	NA	2003-2004	NA	NA	NA
885	23517	1436	2003-2004	No	11	31	1	32	57	Female	Non-Hispanic White	2.23	93639.88382	College Graduate or above	38.58	former	DM	yes	63	116	no	no	Assumed alive	NA	189	2003-2004	NA	NA	NA
886	23518	1437	2003-2004	NA	13	NA	2	42	15	Female	Mexican American	1.39	3964.023054	8th Grade	18.9	NA	no	no	71	102	NA	NA	NA	NA	NA	2003-2004	NA	NA	NA
887	23521	1440	2003-2004	Yes	12	55	1	41	59	Female	Non-Hispanic Black	0.81	25488.34493	College Graduate or above	NA	now	DM	yes	86	198	yes	yes	Assumed deceased	All other causes (residual)	51	2003-2004	2	NA	NA
888	23524	1441	2003-2004	Yes	18	55	2	39	76	Female	Non-Hispanic White	0.98	38128.58738	High School Grad/GED or Equivalent	26.08	never	DM	yes	66	136	no	no	Assumed deceased	All other causes (residual)	104	2003-2004	8	NA	NA
889	23529	1442	2003-2004	Yes	14	35	2	35	62	Female	Non-Hispanic Black	0.48	13486.9594	Some College or AA degree	36.63	never	no	yes	75	150	yes	no	Assumed alive	NA	184	2003-2004	5	NA	NA
890	23530	1443	2003-2004	Yes	13	NA	1	33	38	Female	Non-Hispanic White	5	76812.71609	College Graduate or above	22.71	never	no	no	78	117	no	no	Assumed alive	NA	186	2003-2004	3	NA	NA
891	23532	1445	2003-2004	No	12	52	2	30	67	Female	Non-Hispanic White	5	45999.31887	College Graduate or above	27.28	never	no	no	74	136	no	no	Assumed alive	NA	199	2003-2004	4	NA	NA
892	23537	1446	2003-2004	NA	14	NA	2	30	15	Female	Non-Hispanic White	0	30991.4816	10th Grade	21.21	NA	no	no	56	96	NA	NA	NA	NA	NA	2003-2004	NA	NA	NA
893	23545	1449	2003-2004	NA	11	NA	2	39	12	Female	Mexican American	1.72	6927.641387	6th Grade	22.78	NA	no	no	54	116	NA	NA	NA	NA	NA	2003-2004	NA	NA	NA
894	23551	1452	2003-2004	NA	9	NA	1	37	17	Female	Non-Hispanic White	0.4	6203.834923	GED or Equivalent	20.93	NA	NA	no	52	109	NA	NA	NA	NA	NA	2003-2004	1	NA	NA
895	23554	1454	2003-2004	Yes	12	NA	2	37	27	Female	Non-Hispanic White	3.2	82303.63832	Some College or AA degree	16.79	former	no	no	68	107	no	no	Assumed alive	NA	181	2003-2004	1	NA	NA
896	23557	1456	2003-2004	Yes	11	45	2	30	56	Female	Non-Hispanic White	5	68985.00029	Some College or AA degree	27.1	former	no	no	68	121	no	no	Assumed alive	NA	200	2003-2004	3	NA	NA
897	23558	1457	2003-2004	Yes	13	NA	1	33	22	Female	Non-Hispanic White	0.48	5759.770886	High School Grad/GED or Equivalent	24.65	former	NA	no	49	103	no	no	Assumed alive	NA	186	2003-2004	3	NA	NA
898	23559	1458	2003-2004	No	13	52	1	32	63	Female	Non-Hispanic White	3.56	32921.12997	High School Grad/GED or Equivalent	46.14	former	no	no	72	106	no	no	Assumed alive	NA	188	2003-2004	3	NA	NA
899	23560	1459	2003-2004	NA	13	NA	1	33	14	Female	Non-Hispanic White	5	37942.81412	8th Grade	20.09	NA	no	no	68	82	NA	NA	NA	NA	NA	2003-2004	NA	NA	NA
900	23563	1461	2003-2004	No	11	NA	1	29	40	Female	Non-Hispanic White	0.67	55320.3416	Some College or AA degree	37.54	now	no	no	67	117	no	no	Assumed deceased	Malignant neoplasms (C00-C97)	51	2003-2004	3	NA	NA
901	23569	1464	2003-2004	Yes	17	NA	2	30	41	Female	Non-Hispanic White	1.6	91098.18363	Some College or AA degree	20.41	former	no	no	46	100	no	no	Assumed alive	NA	198	2003-2004	3	NA	NA
902	23574	1466	2003-2004	Yes	14	NA	2	30	34	Female	Non-Hispanic White	1.6	71805.22634	Some College or AA degree	25.77	never	no	no	48	102	no	no	Assumed alive	NA	199	2003-2004	1	NA	NA
903	23577	1467	2003-2004	Yes	13	NA	1	38	28	Female	Other Race - Including Multi-Racial	3.79	77518.62166	Some College or AA degree	41.19	now	no	no	74	122	no	no	Assumed alive	NA	183	2003-2004	NA	NA	NA
904	23580	1470	2003-2004	Yes	15	NA	2	33	43	Female	Non-Hispanic Black	3.45	28737.16048	College Graduate or above	32.88	now	IFG	no	77	136	no	no	Assumed alive	NA	187	2003-2004	3	NA	NA
905	23583	1472	2003-2004	No	11	NA	2	32	34	Female	Mexican American	2.06	35579.9159	Less Than 9th Grade	37.13	never	no	no	81	123	no	no	Assumed alive	NA	192	2003-2004	4	NA	NA
906	23585	1473	2003-2004	No	13	50	1	36	79	Female	Non-Hispanic Black	5	20311.97288	High School Grad/GED or Equivalent	31.4	never	no	no	78	126	no	no	Assumed deceased	Accidents (unintentional injuries) (V01-X59, Y85-Y86)	138	2003-2004	3	NA	NA
907	23586	1474	2003-2004	No	12	NA	2	35	41	Female	Non-Hispanic White	3.63	107288.7306	College Graduate or above	29.21	never	no	no	70	112	no	no	Assumed alive	NA	184	2003-2004	2	NA	NA
908	23587	1475	2003-2004	NA	NA	NA	1	43	29	Female	Mexican American	0.99	23790.45071	9-11th Grade (Includes 12th grade with no diploma)	26.84	never	no	no	71	111	no	no	Assumed alive	NA	185	2003-2004	NA	NA	NA
909	23588	1476	2003-2004	No	12	50	1	34	61	Female	Mexican American	2.49	4049.798932	Less Than 9th Grade	37.86	never	DM	yes	63	100	no	no	Assumed alive	NA	192	2003-2004	NA	NA	NA
910	23591	1477	2003-2004	Yes	13	NA	2	30	45	Female	Non-Hispanic White	4.08	93751.04521	Some College or AA degree	51.54	now	no	yes	NA	NA	yes	no	Assumed alive	NA	198	2003-2004	4	NA	NA
911	23592	1478	2003-2004	NA	NA	NA	2	40	22	Female	Non-Hispanic White	2.15	63851.3303	College Graduate or above	17.18	never	no	no	65	101	no	no	Assumed alive	NA	192	2003-2004	NA	NA	NA
912	23593	1479	2003-2004	No	15	50	2	34	60	Female	Non-Hispanic White	NA	60663.43094	High School Grad/GED or Equivalent	25.41	never	no	no	67	115	no	no	Assumed alive	NA	203	2003-2004	1	NA	NA
913	23594	1480	2003-2004	NA	NA	NA	1	41	51	Female	Non-Hispanic White	0.63	36714.04523	Less Than 9th Grade	32.04	now	DM	no	69	100	yes	no	Assumed deceased	Diseases of heart (I00-I09, I11, I13, I20-I51)	177	2003-2004	NA	NA	NA
914	23598	1483	2003-2004	No	18	50	2	41	80	Female	Other Race - Including Multi-Racial	NA	19485.94048	Less Than 9th Grade	35.1	never	no	yes	59	173	no	no	Assumed deceased	Diseases of heart (I00-I09, I11, I13, I20-I51)	28	2003-2004	9	NA	NA
915	23602	1486	2003-2004	Yes	13	NA	2	34	43	Female	Non-Hispanic White	0.53	48677.96144	Some College or AA degree	31.15	now	no	no	62	104	no	no	Assumed alive	NA	203	2003-2004	10	NA	NA
916	23604	1487	2003-2004	NA	13	NA	1	31	14	Female	Mexican American	1.18	8988.740208	8th Grade	20.46	NA	no	no	73	113	NA	NA	NA	NA	NA	2003-2004	NA	NA	NA
917	23606	1489	2003-2004	NA	12	NA	2	33	12	Female	Other Race - Including Multi-Racial	2.65	6684.247372	6th Grade	19.54	NA	no	no	52	102	NA	NA	NA	NA	NA	2003-2004	NA	NA	NA
918	23607	1490	2003-2004	Yes	12	NA	1	33	43	Female	Non-Hispanic White	5	100288.9732	College Graduate or above	21.4	never	no	no	53	87	no	no	Assumed alive	NA	185	2003-2004	2	NA	NA
919	23608	1491	2003-2004	Yes	14	54	1	43	66	Female	Non-Hispanic White	3.22	43514.87653	College Graduate or above	20.89	former	no	yes	76	121	no	no	Assumed deceased	Alzheimer's disease (G30)	120	2003-2004	4	NA	NA
920	23609	1492	2003-2004	NA	12	NA	2	34	13	Female	Non-Hispanic White	0.88	31028.16768	7th Grade	30.03	NA	no	no	44	108	NA	NA	NA	NA	NA	2003-2004	NA	NA	NA
921	23610	1493	2003-2004	No	12	NA	1	29	40	Female	Non-Hispanic White	3.14	108626.4668	Some College or AA degree	32.25	now	no	no	74	124	yes	yes	Assumed alive	NA	181	2003-2004	1	NA	NA
922	23614	1494	2003-2004	Yes	12	56	2	39	68	Female	Non-Hispanic White	NA	57706.91918	Some College or AA degree	46.18	never	no	yes	63	155	no	no	Assumed alive	NA	201	2003-2004	NA	NA	NA
923	23619	1498	2003-2004	Yes	14	45	2	35	52	Female	Non-Hispanic White	5	83217.04	Some College or AA degree	17.66	now	no	no	73	114	no	no	Assumed alive	NA	184	2003-2004	2	NA	NA
924	23620	1499	2003-2004	NA	13	NA	2	39	18	Female	Mexican American	2.23	6935.253849	11th Grade	20.47	NA	no	no	40	109	NA	NA	Assumed alive	NA	200	2003-2004	NA	NA	NA
925	23623	1500	2003-2004	NA	14	NA	2	36	14	Female	Other Race - Including Multi-Racial	1.12	8995.04147	6th Grade	18.24	NA	no	no	59	99	NA	NA	NA	NA	NA	2003-2004	NA	NA	NA
926	23625	1502	2003-2004	NA	12	NA	2	32	18	Female	Mexican American	3.98	8576.55744	11th Grade	37	NA	no	no	48	134	NA	NA	Assumed alive	NA	192	2003-2004	NA	NA	NA
927	23626	1503	2003-2004	NA	10	NA	1	42	19	Female	Mexican American	2.09	3473.35587	High School Graduate	24.02	NA	no	no	58	102	NA	NA	Assumed alive	NA	194	2003-2004	NA	NA	NA
928	23627	1504	2003-2004	NA	13	NA	1	41	17	Female	Non-Hispanic Black	1.76	5564.039715	12th Grade, No Diploma	26.98	NA	no	no	61	96	NA	NA	NA	NA	NA	2003-2004	NA	NA	NA
929	23630	1506	2003-2004	NA	11	NA	1	32	17	Female	Other Race - Including Multi-Racial	5	46066.71581	High School Graduate	22.21	NA	no	no	67	100	NA	NA	NA	NA	NA	2003-2004	NA	NA	NA
930	23633	1507	2003-2004	Yes	12	NA	2	40	32	Female	Non-Hispanic White	0.77	44125.15216	9-11th Grade (Includes 12th grade with no diploma)	24.28	now	no	no	64	99	no	no	Assumed alive	NA	191	2003-2004	5	NA	NA
931	23637	1509	2003-2004	Yes	13	NA	1	31	40	Female	Non-Hispanic White	2.79	113807.5018	Some College or AA degree	23.09	never	no	no	74	117	no	no	Assumed alive	NA	199	2003-2004	4	NA	NA
932	23641	1511	2003-2004	Yes	14	48	2	37	50	Female	Non-Hispanic Black	2.23	31293.95189	High School Grad/GED or Equivalent	28.09	never	no	no	81	138	no	no	Assumed alive	NA	195	2003-2004	4	NA	NA
933	23644	1514	2003-2004	No	11	NA	2	38	60	Female	Mexican American	1.65	5032.105704	Some College or AA degree	28.13	never	no	yes	73	128	no	no	Assumed alive	NA	186	2003-2004	2	NA	NA
934	23646	1515	2003-2004	NA	13	NA	1	29	17	Female	Non-Hispanic White	3.26	36593.04788	10th Grade	23.49	NA	no	no	75	93	NA	NA	NA	NA	NA	2003-2004	NA	NA	NA
935	23647	1516	2003-2004	Yes	12	35	1	35	37	Female	Non-Hispanic White	5	77951.34097	Some College or AA degree	27.23	now	no	no	66	109	no	no	Assumed alive	NA	196	2003-2004	NA	NA	NA
936	23648	1517	2003-2004	NA	12	NA	2	31	19	Female	Non-Hispanic Black	0.32	6439.752085	More than high school	20.45	NA	no	no	56	129	NA	NA	Assumed alive	NA	195	2003-2004	NA	NA	NA
937	23652	1520	2003-2004	NA	10	NA	1	33	17	Female	Non-Hispanic Black	0.33	6274.856699	10th Grade	29.43	NA	no	no	60	130	NA	NA	NA	NA	NA	2003-2004	NA	NA	NA
938	23653	1521	2003-2004	Yes	13	48	2	35	75	Female	Non-Hispanic White	1.72	51299.6699	High School Grad/GED or Equivalent	27.11	never	no	yes	63	125	no	no	Assumed deceased	Alzheimer's disease (G30)	174	2003-2004	1	NA	NA
939	23655	1522	2003-2004	NA	11	NA	2	33	12	Female	Non-Hispanic Black	0.64	6632.331161	6th Grade	30.6	NA	no	no	44	120	NA	NA	NA	NA	NA	2003-2004	NA	NA	NA
940	23659	1523	2003-2004	Yes	11	NA	2	38	23	Female	Mexican American	3.71	45743.83099	Some College or AA degree	36.54	former	no	yes	69	123	no	no	Assumed alive	NA	187	2003-2004	1	NA	NA
941	23660	1524	2003-2004	No	12	NA	2	42	29	Female	Other Hispanic	2.12	6444.084231	Some College or AA degree	22.12	never	no	no	67	97	no	no	Assumed alive	NA	200	2003-2004	2	NA	NA
942	23662	1526	2003-2004	NA	NA	NA	1	37	20	Female	Other Race - Including Multi-Racial	4.3	32029.85047	High School Grad/GED or Equivalent	22.54	never	no	no	51	110	no	no	Assumed alive	NA	191	2003-2004	NA	NA	NA
943	23664	1527	2003-2004	NA	13	NA	2	40	16	Female	Mexican American	1.18	3535.645041	9th Grade	19.61	NA	no	no	62	102	NA	NA	NA	NA	NA	2003-2004	NA	NA	NA
944	23665	1528	2003-2004	NA	13	NA	2	31	17	Female	Non-Hispanic Black	0	5807.535294	11th Grade	44.19	NA	no	no	58	106	NA	NA	NA	NA	NA	2003-2004	NA	NA	NA
945	23666	1529	2003-2004	No	13	50	1	38	54	Female	Mexican American	2.1	19535.86269	Less Than 9th Grade	33.23	never	no	no	79	111	no	no	Assumed alive	NA	183	2003-2004	7	NA	NA
946	23669	1531	2003-2004	NA	12	NA	1	41	13	Female	Non-Hispanic Black	1.38	5623.906269	8th Grade	23.01	NA	no	no	57	116	NA	NA	NA	NA	NA	2003-2004	NA	NA	NA
947	23671	1532	2003-2004	NA	10	NA	1	34	14	Female	Non-Hispanic White	5	39135.25133	8th Grade	21.17	NA	no	no	58	93	NA	NA	NA	NA	NA	2003-2004	NA	NA	NA
948	23672	1533	2003-2004	Yes	11	NA	2	40	21	Female	Mexican American	1.4	26878.5073	Some College or AA degree	25.65	never	no	no	58	101	no	no	Assumed alive	NA	191	2003-2004	2	NA	NA
949	23673	1534	2003-2004	NA	10	NA	1	43	12	Female	Mexican American	0.84	5696.627282	6th Grade	28.52	NA	no	no	56	96	NA	NA	NA	NA	NA	2003-2004	NA	NA	NA
950	23674	1535	2003-2004	NA	NA	NA	2	42	33	Female	Non-Hispanic Black	5	34295.93783	Some College or AA degree	28.3	never	no	no	74	109	no	no	Assumed alive	NA	200	2003-2004	NA	NA	NA
951	23675	1536	2003-2004	Yes	12	40	1	41	63	Female	Non-Hispanic Black	5	13343.0013	High School Grad/GED or Equivalent	36.37	never	DM	yes	66	139	yes	no	Assumed alive	NA	180	2003-2004	3	NA	NA
952	23677	1537	2003-2004	NA	12	NA	1	41	18	Female	Non-Hispanic White	1.18	15445.85285	Less Than 9th Grade	17.24	NA	no	no	63	104	NA	NA	Assumed alive	NA	181	2003-2004	NA	NA	NA
953	23680	1538	2003-2004	No	10	NA	1	34	22	Female	Mexican American	0.68	34355.79077	9-11th Grade (Includes 12th grade with no diploma)	38.63	never	NA	no	56	98	no	no	Assumed alive	NA	192	2003-2004	4	NA	NA
954	23681	1539	2003-2004	NA	13	NA	1	33	17	Female	Non-Hispanic White	4.59	20454.45825	11th Grade	18.62	NA	no	no	74	110	NA	NA	NA	NA	NA	2003-2004	NA	NA	NA
955	23682	1540	2003-2004	Yes	14	NA	1	33	80	Female	Non-Hispanic White	1.29	18569.11348	High School Grad/GED or Equivalent	29.59	former	DM	yes	72	155	no	no	Assumed deceased	Cerebrovascular diseases (I60-I69)	111	2003-2004	2	NA	NA
956	23684	1542	2003-2004	No	13	54	1	34	83	Female	Mexican American	0.99	4326.814788	Less Than 9th Grade	36.38	former	DM	yes	51	133	no	no	Assumed deceased	Malignant neoplasms (C00-C97)	64	2003-2004	5	NA	NA
957	23690	1543	2003-2004	Yes	10	NA	1	30	38	Female	Non-Hispanic Black	3.45	33331.98472	9-11th Grade (Includes 12th grade with no diploma)	26.13	never	no	no	64	100	no	no	Assumed alive	NA	199	2003-2004	4	NA	NA
958	23695	1546	2003-2004	NA	13	NA	2	30	16	Female	Non-Hispanic White	2.86	30688.28706	10th Grade	24.6	NA	no	no	70	95	NA	NA	NA	NA	NA	2003-2004	NA	NA	NA
959	23704	1552	2003-2004	NA	15	NA	2	36	17	Female	Non-Hispanic Black	0.45	8220.372328	9th Grade	57.56	NA	IFG	yes	NA	NA	NA	NA	NA	NA	NA	2003-2004	NA	NA	NA
960	23705	1553	2003-2004	Yes	13	49	1	33	70	Female	Non-Hispanic White	1.76	42415.39654	High School Grad/GED or Equivalent	26.93	never	DM	yes	61	118	yes	yes	Assumed deceased	Influenza and pneumonia (J09-J18)	83	2003-2004	2	NA	NA
961	23706	1554	2003-2004	Yes	12	NA	2	34	24	Female	Non-Hispanic White	0.93	62947.17598	High School Grad/GED or Equivalent	27.82	former	no	no	71	117	no	no	Assumed alive	NA	203	2003-2004	4	NA	NA
962	23708	1555	2003-2004	NA	13	NA	2	40	18	Female	Non-Hispanic Black	0.32	5407.056206	More than high school	23.08	NA	no	no	66	98	NA	NA	Assumed alive	NA	192	2003-2004	NA	NA	NA
963	23709	1556	2003-2004	No	11	NA	1	37	26	Female	Non-Hispanic White	1.64	8845.188572	Some College or AA degree	18.98	never	NA	no	70	88	no	no	Assumed alive	NA	191	2003-2004	2	NA	NA
964	23710	1557	2003-2004	Yes	15	46	2	34	60	Female	Non-Hispanic White	5	54773.40197	High School Grad/GED or Equivalent	31.47	now	no	yes	69	136	no	no	Assumed alive	NA	201	2003-2004	2	NA	NA
965	23712	1559	2003-2004	NA	12	NA	1	31	14	Female	Other Hispanic	3.8	39631.35448	9th Grade	21.17	NA	no	no	57	107	NA	NA	NA	NA	NA	2003-2004	NA	NA	NA
966	23718	1562	2003-2004	NA	16	NA	1	34	19	Female	Mexican American	1.03	6023.834185	High School Graduate	26.42	NA	no	no	61	102	NA	NA	Assumed alive	NA	191	2003-2004	NA	NA	NA
967	23720	1563	2003-2004	NA	11	NA	2	41	15	Female	Non-Hispanic Black	1.91	6485.631732	8th Grade	18.09	NA	no	no	47	127	NA	NA	NA	NA	NA	2003-2004	NA	NA	NA
968	23721	1564	2003-2004	No	12	50	1	38	52	Female	Mexican American	1.36	18127.72054	Less Than 9th Grade	35.61	never	no	yes	86	152	no	no	Assumed alive	NA	184	2003-2004	6	NA	NA
969	23722	1565	2003-2004	No	12	47	1	37	63	Female	Non-Hispanic Black	0.89	15143.4245	Less Than 9th Grade	27.41	former	no	yes	76	128	no	no	Assumed alive	NA	191	2003-2004	7	NA	NA
970	23724	1566	2003-2004	Yes	13	NA	2	31	34	Female	Non-Hispanic White	2.39	91134.35238	High School Grad/GED or Equivalent	30.59	never	no	no	76	112	no	no	Assumed alive	NA	195	2003-2004	2	NA	NA
971	23727	1567	2003-2004	NA	13	NA	1	29	18	Female	Non-Hispanic White	4.02	36593.04788	More than high school	25.31	NA	no	no	79	95	NA	NA	Assumed alive	NA	181	2003-2004	NA	NA	NA
972	23731	1570	2003-2004	Yes	12	49	2	34	53	Female	Non-Hispanic White	1.29	97261.2425	Less Than 9th Grade	19.97	now	no	no	78	105	no	no	Assumed alive	NA	202	2003-2004	3	NA	NA
973	23735	1574	2003-2004	No	14	NA	2	33	30	Female	Non-Hispanic White	2.17	7645.778173	College Graduate or above	25.17	never	NA	no	58	103	no	no	Assumed alive	NA	188	2003-2004	2	NA	NA
974	23738	1575	2003-2004	NA	14	NA	2	40	14	Female	Mexican American	1.02	3570.865615	8th Grade	21.19	NA	no	no	53	105	NA	NA	NA	NA	NA	2003-2004	NA	NA	NA
975	23739	1576	2003-2004	No	13	NA	2	42	26	Female	Other Hispanic	2.9	69891.48356	High School Grad/GED or Equivalent	19.32	never	no	no	61	100	no	no	Assumed alive	NA	200	2003-2004	NA	NA	NA
976	23740	1577	2003-2004	Yes	14	40	1	43	67	Female	Mexican American	NA	3278.521703	Less Than 9th Grade	30.99	former	no	no	70	128	no	no	Assumed alive	NA	185	2003-2004	16	NA	NA
977	23741	1578	2003-2004	Yes	14	NA	2	41	26	Female	Non-Hispanic Black	0.29	29211.71551	9-11th Grade (Includes 12th grade with no diploma)	28.8	now	no	no	60	114	no	no	Assumed alive	NA	190	2003-2004	NA	NA	NA
978	23745	1581	2003-2004	NA	0	NA	2	40	12	Female	Mexican American	0.64	4565.690963	6th Grade	16.54	NA	no	no	59	100	NA	NA	NA	NA	NA	2003-2004	NA	NA	NA
979	23748	1584	2003-2004	No	11	NA	1	34	37	Female	Mexican American	0.23	31156.03712	9-11th Grade (Includes 12th grade with no diploma)	25.09	never	no	no	66	118	no	no	Assumed alive	NA	194	2003-2004	4	NA	NA
980	23749	1585	2003-2004	Yes	13	NA	2	35	32	Female	Non-Hispanic White	5	7808.332059	College Graduate or above	35.4	never	NA	no	64	130	no	no	Assumed alive	NA	184	2003-2004	1	NA	NA
981	23754	1586	2003-2004	Yes	13	35	2	32	58	Female	Non-Hispanic White	0.85	101756.1151	High School Grad/GED or Equivalent	43.14	former	DM	yes	64	111	yes	no	Assumed deceased	All other causes (residual)	26	2003-2004	3	NA	NA
982	23756	1587	2003-2004	NA	NA	NA	2	37	42	Female	Other Race - Including Multi-Racial	3.38	51024.36592	Less Than 9th Grade	27.24	never	no	no	NA	NA	no	no	Assumed alive	NA	181	2003-2004	NA	NA	NA
983	23757	1588	2003-2004	No	13	NA	1	29	31	Female	Non-Hispanic White	2.56	83198.51814	Some College or AA degree	21.35	now	no	no	72	112	no	no	Assumed alive	NA	181	2003-2004	NA	NA	NA
984	23758	1589	2003-2004	Yes	15	NA	2	43	36	Female	Mexican American	2.39	4381.411289	High School Grad/GED or Equivalent	31.28	never	NA	no	38	116	no	no	Assumed alive	NA	204	2003-2004	4	NA	NA
985	23764	1594	2003-2004	No	14	51	2	31	62	Female	Non-Hispanic White	5	60017.4255	College Graduate or above	25.87	now	no	no	67	112	no	no	Assumed deceased	All other causes (residual)	157	2003-2004	3	NA	NA
986	23765	1595	2003-2004	NA	13	NA	2	37	15	Female	Mexican American	3.34	7364.488245	9th Grade	18.64	NA	no	no	54	106	NA	NA	NA	NA	NA	2003-2004	NA	NA	NA
987	23772	1599	2003-2004	Yes	10	49	2	37	57	Female	Non-Hispanic White	4.62	90887.76953	College Graduate or above	20.35	never	no	no	72	108	no	no	Assumed alive	NA	199	2003-2004	NA	NA	NA
988	23774	1601	2003-2004	NA	12	NA	1	30	13	Female	Non-Hispanic Black	1.16	6183.623171	6th Grade	17.55	NA	no	no	64	118	NA	NA	NA	NA	NA	2003-2004	NA	NA	NA
989	23775	1602	2003-2004	Yes	12	NA	1	31	23	Female	Non-Hispanic White	1.49	8594.89738	Some College or AA degree	23.48	former	NA	no	36	120	no	no	Assumed alive	NA	197	2003-2004	1	NA	NA
990	23776	1603	2003-2004	Yes	13	NA	1	37	22	Female	Non-Hispanic White	4.59	78042.18698	Some College or AA degree	22.79	former	no	no	59	113	no	no	Assumed alive	NA	191	2003-2004	2	NA	NA
991	23779	1604	2003-2004	Yes	10	NA	1	41	48	Female	Non-Hispanic Black	2.47	26741.6733	High School Grad/GED or Equivalent	34.24	now	DM	no	83	139	no	no	Assumed alive	NA	179	2003-2004	NA	NA	NA
992	23780	1605	2003-2004	NA	11	NA	1	38	18	Female	Non-Hispanic Black	1.56	6564.429313	11th Grade	22.45	NA	DM	yes	64	113	NA	NA	Assumed alive	NA	181	2003-2004	NA	NA	NA
993	23783	1607	2003-2004	Yes	15	50	1	29	85	Female	Non-Hispanic White	NA	22957.07373	Some College or AA degree	27.84	former	no	yes	75	151	yes	yes	Assumed alive	NA	181	2003-2004	4	NA	NA
994	23784	1608	2003-2004	NA	12	NA	2	33	14	Female	Non-Hispanic White	3.08	40710.56077	8th Grade	31.03	NA	no	no	60	100	NA	NA	NA	NA	NA	2003-2004	NA	NA	NA
995	23785	1609	2003-2004	Yes	12	NA	2	40	32	Female	Non-Hispanic White	1.15	6459.355197	College Graduate or above	30.72	former	NA	no	NA	NA	no	no	Assumed alive	NA	190	2003-2004	4	NA	NA
996	23787	1610	2003-2004	NA	11	NA	2	42	14	Female	Non-Hispanic Black	1.15	6608.29067	7th Grade	21.08	NA	no	no	58	107	NA	NA	NA	NA	NA	2003-2004	NA	NA	NA
997	23790	1612	2003-2004	Yes	13	NA	1	36	21	Female	Other Race - Including Multi-Racial	1.34	75499.59337	Some College or AA degree	27.87	former	no	no	62	109	no	no	Assumed alive	NA	197	2003-2004	NA	NA	NA
998	23791	1613	2003-2004	No	11	55	1	32	72	Female	Non-Hispanic White	2.06	55255.75001	High School Grad/GED or Equivalent	28.01	never	no	no	53	110	no	no	Assumed alive	NA	192	2003-2004	5	NA	NA
999	23792	1614	2003-2004	No	13	40	1	38	76	Female	Mexican American	1.34	4479.946875	Less Than 9th Grade	31.89	never	DM	no	61	130	no	no	Assumed deceased	Alzheimer's disease (G30)	194	2003-2004	13	NA	NA
1000	23796	1617	2003-2004	Yes	NA	43	1	30	68	Female	Non-Hispanic Black	2.89	13349.36939	9-11th Grade (Includes 12th grade with no diploma)	35.72	former	IFG	yes	48	90	yes	no	Assumed alive	NA	184	2003-2004	2	NA	NA
1001	23798	1618	2003-2004	No	NA	NA	2	32	83	Female	Non-Hispanic White	3.6	27624.63418	Some College or AA degree	24.98	former	no	yes	76	138	yes	yes	Assumed deceased	Cerebrovascular diseases (I60-I69)	26	2003-2004	3	NA	NA
1002	23801	1619	2003-2004	No	11	NA	1	34	41	Female	Mexican American	2.18	17991.60734	High School Grad/GED or Equivalent	21.6	never	no	no	68	105	no	no	Assumed alive	NA	194	2003-2004	3	NA	NA
1003	23805	1621	2003-2004	NA	12	NA	1	42	13	Female	Mexican American	0	6946.71174	7th Grade	20.04	NA	no	no	58	106	NA	NA	NA	NA	NA	2003-2004	NA	NA	NA
1004	23807	1622	2003-2004	No	12	NA	1	38	34	Female	Mexican American	0.5	27353.26037	Less Than 9th Grade	29.86	never	no	no	71	103	no	no	Assumed alive	NA	182	2003-2004	4	NA	NA
1005	23809	1623	2003-2004	Yes	11	41	1	36	55	Female	Non-Hispanic Black	5	29031.92668	College Graduate or above	23.19	former	no	no	77	108	no	no	Assumed alive	NA	198	2003-2004	1	NA	NA
1006	23810	1624	2003-2004	NA	13	16	2	39	17	Female	Non-Hispanic White	4.59	41340.31101	9th Grade	34.95	NA	no	no	81	111	NA	NA	NA	NA	NA	2003-2004	5	NA	NA
1007	23813	1626	2003-2004	NA	13	NA	2	32	19	Female	Non-Hispanic White	0.54	23633.8064	10th Grade	25.4	NA	no	no	62	116	NA	NA	Assumed alive	NA	192	2003-2004	NA	NA	NA
1008	23816	1629	2003-2004	Yes	11	37	2	39	62	Female	Non-Hispanic Black	0.38	15232.41477	Some College or AA degree	36.75	former	DM	yes	76	132	yes	no	Assumed alive	NA	200	2003-2004	6	NA	NA
1009	23819	1630	2003-2004	No	13	NA	2	32	36	Female	Non-Hispanic White	1.54	105916.081	High School Grad/GED or Equivalent	31.6	now	no	no	65	102	no	no	Assumed alive	NA	192	2003-2004	4	NA	NA
1010	23820	1631	2003-2004	Yes	13	50	2	42	74	Female	Mexican American	0.38	3404.282568	Less Than 9th Grade	24.07	never	DM	yes	72	163	no	no	Assumed alive	NA	201	2003-2004	NA	NA	NA
1011	23821	1632	2003-2004	NA	12	NA	1	36	13	Female	Non-Hispanic Black	1.9	7066.952328	6th Grade	29.35	NA	no	no	66	104	NA	NA	NA	NA	NA	2003-2004	NA	NA	NA
1012	23822	1633	2003-2004	NA	12	NA	1	32	16	Female	Non-Hispanic White	3.71	45228.20703	11th Grade	21.81	NA	no	no	55	101	NA	NA	NA	NA	NA	2003-2004	NA	NA	NA
1013	23823	1634	2003-2004	Yes	9	NA	1	42	39	Female	Non-Hispanic Black	0.74	67116.41889	9-11th Grade (Includes 12th grade with no diploma)	44.25	never	DM	yes	75	116	no	no	Assumed alive	NA	195	2003-2004	1	NA	NA
1014	23825	1635	2003-2004	NA	0	NA	1	31	12	Female	Other Race - Including Multi-Racial	0.97	8170.75127	6th Grade	17.99	NA	no	no	62	113	NA	NA	NA	NA	NA	2003-2004	NA	NA	NA
1015	23828	1636	2003-2004	No	14	31	2	32	70	Female	Non-Hispanic White	1.23	60887.27536	Some College or AA degree	26.49	never	no	yes	64	138	no	no	Assumed deceased	Diseases of heart (I00-I09, I11, I13, I20-I51)	128	2003-2004	2	NA	NA
1016	23829	1637	2003-2004	Yes	13	37	1	36	37	Female	Non-Hispanic Black	1.36	36823.29807	9-11th Grade (Includes 12th grade with no diploma)	32.57	former	no	yes	83	151	no	no	Assumed alive	NA	196	2003-2004	4	NA	NA
1017	23831	1639	2003-2004	Yes	12	52	2	30	81	Female	Non-Hispanic White	NA	22957.07373	Some College or AA degree	24.11	former	no	yes	64	190	no	no	Assumed deceased	Malignant neoplasms (C00-C97)	31	2003-2004	2	NA	NA
1018	23832	1640	2003-2004	No	10	NA	1	31	28	Female	Mexican American	2.06	7794.354739	Some College or AA degree	30.32	never	NA	no	54	107	no	no	Assumed alive	NA	197	2003-2004	1	NA	NA
1019	23834	1641	2003-2004	Yes	11	NA	2	38	49	Female	Mexican American	1.5	27682.02589	High School Grad/GED or Equivalent	24.06	now	no	no	69	114	no	no	Assumed alive	NA	185	2003-2004	3	NA	NA
1020	23845	1644	2003-2004	NA	13	NA	2	38	18	Female	Mexican American	0.74	6070.492537	More than high school	23.51	NA	no	no	78	102	NA	NA	Assumed alive	NA	186	2003-2004	NA	NA	NA
1021	23847	1645	2003-2004	NA	11	NA	1	33	14	Female	Non-Hispanic Black	0.66	6437.233682	8th Grade	28.56	NA	no	no	62	105	NA	NA	NA	NA	NA	2003-2004	NA	NA	NA
1022	23850	1648	2003-2004	No	13	NA	2	38	43	Female	Mexican American	1.47	26687.79448	High School Grad/GED or Equivalent	28.15	never	no	yes	88	146	no	no	Assumed alive	NA	186	2003-2004	2	NA	NA
1023	23852	1649	2003-2004	Yes	11	53	1	33	56	Female	Non-Hispanic White	3.34	77787.77367	College Graduate or above	NA	former	no	no	75	124	no	no	Assumed alive	NA	185	2003-2004	NA	NA	NA
1024	23861	1651	2003-2004	NA	14	NA	1	41	17	Female	Non-Hispanic Black	0.39	5206.737069	10th Grade	33.35	NA	no	no	61	103	NA	NA	NA	NA	NA	2003-2004	1	NA	NA
1025	23867	1652	2003-2004	NA	11	NA	2	38	15	Female	Mexican American	0.7	7710.507758	8th Grade	22.12	NA	no	no	63	93	NA	NA	NA	NA	NA	2003-2004	NA	NA	NA
1026	23874	1655	2003-2004	NA	12	NA	2	31	18	Female	Non-Hispanic White	0	20287.74184	10th Grade	39.48	NA	no	no	63	111	NA	NA	Assumed alive	NA	196	2003-2004	1	NA	NA
1027	23879	1657	2003-2004	No	11	36	1	37	66	Female	Non-Hispanic White	2.81	59014.56674	Some College or AA degree	35.66	former	DM	yes	NA	160	yes	no	Assumed deceased	Malignant neoplasms (C00-C97)	189	2003-2004	2	NA	NA
1028	23880	1658	2003-2004	Yes	13	NA	2	35	28	Female	Other Race - Including Multi-Racial	1.99	61878.7466	Some College or AA degree	19.98	now	no	no	73	122	no	no	Assumed alive	NA	184	2003-2004	2	NA	NA
1029	23883	1660	2003-2004	Yes	10	50	1	43	60	Female	Non-Hispanic Black	1.28	15092.55281	9-11th Grade (Includes 12th grade with no diploma)	30.26	now	DM	yes	88	176	yes	yes	Assumed deceased	All other causes (residual)	168	2003-2004	5	NA	NA
1030	23887	1663	2003-2004	NA	12	NA	1	33	14	Female	Mexican American	1.74	6240.848228	7th Grade	20.88	NA	no	no	51	102	NA	NA	NA	NA	NA	2003-2004	NA	NA	NA
1031	23889	1665	2003-2004	Yes	13	NA	2	30	52	Female	Non-Hispanic White	3.12	71773.05074	9-11th Grade (Includes 12th grade with no diploma)	30.78	former	no	yes	80	149	no	no	Assumed alive	NA	199	2003-2004	3	NA	NA
1032	23899	1669	2003-2004	Yes	13	NA	2	32	24	Female	Non-Hispanic White	2.4	92145.4948	College Graduate or above	26.76	now	no	yes	65	110	no	no	Assumed alive	NA	193	2003-2004	NA	NA	NA
1033	23901	1671	2003-2004	No	13	NA	2	41	30	Female	Non-Hispanic Black	0.19	33659.35818	9-11th Grade (Includes 12th grade with no diploma)	26.58	never	no	no	68	106	no	no	Assumed alive	NA	191	2003-2004	6	NA	NA
1034	23904	1672	2003-2004	Yes	16	NA	2	37	51	Female	Non-Hispanic Black	5	30898.47714	Some College or AA degree	23.76	now	no	no	62	117	no	no	Assumed alive	NA	182	2003-2004	2	NA	NA
1035	23908	1673	2003-2004	Yes	12	50	2	30	53	Female	Non-Hispanic White	4.16	68985.00029	Some College or AA degree	31.15	now	no	no	63	99	no	no	Assumed alive	NA	199	2003-2004	2	NA	NA
1036	23912	1676	2003-2004	No	12	NA	2	30	25	Female	Non-Hispanic White	3.19	64288.7023	College Graduate or above	21.6	never	no	no	69	99	no	no	Assumed alive	NA	199	2003-2004	1	NA	NA
1037	23914	1678	2003-2004	No	13	48	2	34	81	Female	Non-Hispanic White	1.03	26051.77526	9-11th Grade (Includes 12th grade with no diploma)	29.06	now	no	yes	64	165	no	no	Assumed deceased	All other causes (residual)	72	2003-2004	2	NA	NA
1038	23916	1680	2003-2004	NA	NA	NA	1	34	48	Female	Mexican American	1.85	21378.64207	9-11th Grade (Includes 12th grade with no diploma)	35.81	never	no	yes	NA	NA	no	no	Assumed alive	NA	196	2003-2004	NA	NA	NA
1039	23919	1682	2003-2004	Yes	12	NA	2	40	26	Female	Non-Hispanic White	5	52430.69391	College Graduate or above	20.84	never	no	no	NA	NA	no	no	Assumed alive	NA	190	2003-2004	NA	NA	NA
1040	23923	1683	2003-2004	NA	NA	NA	2	40	19	Female	Mexican American	NA	3566.946065	High School Graduate	NA	NA	no	no	NA	NA	NA	NA	Assumed alive	NA	191	2003-2004	NA	NA	NA
1041	23926	1685	2003-2004	Yes	13	NA	2	33	31	Female	Non-Hispanic Black	1.53	36208.26343	College Graduate or above	36.73	never	no	yes	63	114	no	no	Assumed alive	NA	188	2003-2004	2	NA	NA
1042	23933	1689	2003-2004	NA	11	NA	1	40	16	Female	Other Race - Including Multi-Racial	NA	34291.18739	10th Grade	25.81	NA	no	no	63	108	NA	NA	NA	NA	NA	2003-2004	NA	NA	NA
1043	23939	1692	2003-2004	NA	11	NA	2	39	13	Female	Non-Hispanic White	4.99	41748.74556	6th Grade	22.2	NA	no	no	60	87	NA	NA	NA	NA	NA	2003-2004	NA	NA	NA
1044	23941	1693	2003-2004	Yes	11	NA	1	37	41	Female	Other Race - Including Multi-Racial	5	30393.73077	Some College or AA degree	34.13	former	no	yes	81	142	no	no	Assumed alive	NA	192	2003-2004	2	NA	NA
1045	23944	1695	2003-2004	Yes	14	NA	1	37	22	Female	Non-Hispanic Black	0.63	32029.85047	High School Grad/GED or Equivalent	33.1	never	no	no	57	112	no	no	Assumed alive	NA	194	2003-2004	3	NA	NA
1046	23947	1696	2003-2004	No	14	52	2	39	81	Female	Other Race - Including Multi-Racial	NA	21679.99118	Less Than 9th Grade	23.72	former	no	yes	60	160	no	no	Assumed alive	NA	200	2003-2004	4	NA	NA
1047	23948	1697	2003-2004	No	11	NA	2	40	20	Female	Mexican American	NA	26878.5073	Some College or AA degree	26.63	never	no	no	59	101	no	no	Assumed alive	NA	189	2003-2004	NA	NA	NA
1048	23950	1698	2003-2004	NA	NA	NA	1	43	33	Female	Non-Hispanic White	0.72	40455.10331	Some College or AA degree	23.28	never	no	no	66	99	no	no	Assumed alive	NA	184	2003-2004	NA	NA	NA
1049	23958	1701	2003-2004	Yes	11	38	1	42	61	Female	Non-Hispanic Black	0.78	24655.31206	High School Grad/GED or Equivalent	38.23	former	DM	yes	83	178	yes	no	Assumed deceased	All other causes (residual)	167	2003-2004	3	NA	NA
1050	23959	1702	2003-2004	Yes	10	NA	1	36	44	Female	Non-Hispanic Black	2.03	29403.51114	High School Grad/GED or Equivalent	31.52	now	no	yes	101	173	no	no	Assumed alive	NA	195	2003-2004	5	NA	NA
1051	23961	1703	2003-2004	No	12	37	1	37	39	Female	Non-Hispanic White	3.6	89136.51955	9-11th Grade (Includes 12th grade with no diploma)	24.25	now	no	no	67	107	no	no	Assumed alive	NA	191	2003-2004	3	NA	NA
1052	23962	1704	2003-2004	No	13	35	1	34	80	Female	Mexican American	0.67	5571.899012	Less Than 9th Grade	NA	never	no	yes	90	182	no	no	Assumed deceased	Alzheimer's disease (G30)	120	2003-2004	NA	NA	NA
1053	23964	1705	2003-2004	Yes	12	NA	2	32	45	Female	Non-Hispanic White	0.39	60216.05418	Some College or AA degree	23.87	former	no	yes	85	144	no	no	Assumed alive	NA	192	2003-2004	8	NA	NA
1054	23966	1706	2003-2004	No	13	50	2	30	83	Female	Non-Hispanic White	2.15	18727.96927	High School Grad/GED or Equivalent	24.3	never	no	no	NA	NA	no	no	Assumed deceased	Cerebrovascular diseases (I60-I69)	126	2003-2004	4	NA	NA
1055	23967	1707	2003-2004	Yes	12	32	1	39	65	Female	Mexican American	4.01	3107.569358	Some College or AA degree	24.15	never	no	yes	64	128	no	no	Assumed alive	NA	194	2003-2004	3	NA	NA
1056	23970	1710	2003-2004	NA	11	NA	1	32	19	Female	Non-Hispanic Black	1.57	7281.044068	More than high school	27.84	NA	no	no	69	123	NA	NA	Assumed alive	NA	189	2003-2004	1	NA	NA
1057	23978	1714	2003-2004	Yes	14	40	1	34	64	Female	Mexican American	0.83	4889.221005	9-11th Grade (Includes 12th grade with no diploma)	28.14	former	no	no	74	131	yes	no	Assumed alive	NA	190	2003-2004	9	NA	NA
1058	23979	1715	2003-2004	Yes	12	30	2	32	57	Female	Non-Hispanic White	3.84	101756.1151	High School Grad/GED or Equivalent	25.08	former	no	no	61	95	no	no	Assumed alive	NA	192	2003-2004	3	NA	NA
1059	23980	1716	2003-2004	No	15	45	1	42	81	Female	Non-Hispanic White	1.76	25868.39489	Some College or AA degree	36.76	never	no	yes	52	148	yes	yes	Assumed deceased	Diseases of heart (I00-I09, I11, I13, I20-I51)	11	2003-2004	2	NA	NA
1060	23982	1717	2003-2004	NA	13	NA	1	34	19	Female	Mexican American	0.39	5092.939361	9th Grade	25.08	NA	no	no	68	103	NA	NA	Assumed alive	NA	194	2003-2004	2	NA	NA
1061	23985	1718	2003-2004	Yes	14	49	2	29	66	Female	Non-Hispanic White	0.91	24753.19698	Some College or AA degree	29.46	never	DM	yes	57	146	yes	yes	Assumed deceased	Malignant neoplasms (C00-C97)	100	2003-2004	6	NA	NA
1062	23986	1719	2003-2004	No	12	46	1	34	49	Female	Mexican American	3.3	20523.97259	9-11th Grade (Includes 12th grade with no diploma)	43.13	never	no	yes	71	129	no	no	Assumed alive	NA	192	2003-2004	2	NA	NA
1063	23993	1721	2003-2004	No	13	NA	1	38	27	Female	Non-Hispanic White	1.9	75682.04132	9-11th Grade (Includes 12th grade with no diploma)	27.7	never	no	no	67	108	no	no	Assumed alive	NA	182	2003-2004	3	NA	NA
1064	23994	1722	2003-2004	NA	12	NA	2	41	19	Female	Non-Hispanic Black	3.6	5949.65174	More than high school	33.27	NA	NA	no	46	96	NA	NA	Assumed alive	NA	189	2003-2004	1	NA	NA
1065	23998	1723	2003-2004	No	15	NA	1	40	85	Female	Non-Hispanic White	2.48	22966.91446	High School Grad/GED or Equivalent	26.23	never	no	yes	88	175	no	no	Assumed deceased	All other causes (residual)	67	2003-2004	1	NA	NA
1066	24003	1725	2003-2004	No	12	40	2	38	68	Female	Mexican American	1.12	4571.807903	Less Than 9th Grade	31.06	never	DM	yes	72	144	no	no	Assumed deceased	Diseases of heart (I00-I09, I11, I13, I20-I51)	68	2003-2004	7	NA	NA
1067	24007	1727	2003-2004	NA	13	NA	1	38	19	Female	Non-Hispanic Black	0.17	6564.429313	More than high school	25.25	NA	no	no	70	120	NA	NA	Assumed alive	NA	184	2003-2004	2	NA	NA
1068	24012	1730	2003-2004	NA	12	NA	1	33	17	Female	Non-Hispanic White	3.19	30688.28706	11th Grade	32.54	NA	no	no	56	109	NA	NA	NA	NA	NA	2003-2004	NA	NA	NA
1069	24015	1731	2003-2004	NA	14	NA	1	33	16	Female	Non-Hispanic Black	0.69	5725.099564	10th Grade	26.2	NA	no	no	56	113	NA	NA	NA	NA	NA	2003-2004	NA	NA	NA
1070	24017	1732	2003-2004	No	8	46	1	38	53	Female	Non-Hispanic White	NA	85603.68367	College Graduate or above	54.93	never	DM	yes	NA	NA	no	no	Assumed alive	NA	182	2003-2004	NA	NA	NA
1071	24019	1734	2003-2004	Yes	11	NA	1	41	27	Female	Non-Hispanic Black	0.82	28181.19972	9-11th Grade (Includes 12th grade with no diploma)	28.16	never	no	no	62	108	no	no	Assumed deceased	Malignant neoplasms (C00-C97)	132	2003-2004	4	NA	NA
1072	24021	1736	2003-2004	NA	11	NA	2	40	19	Female	Mexican American	0.64	3465.284768	9th Grade	29.3	NA	NA	no	NA	118	NA	NA	Assumed alive	NA	189	2003-2004	2	NA	NA
1073	24022	1737	2003-2004	NA	12	NA	2	39	14	Female	Non-Hispanic White	2.65	40300.15407	7th Grade	21.67	NA	DM	no	69	107	NA	NA	NA	NA	NA	2003-2004	NA	NA	NA
1074	24024	1738	2003-2004	Yes	13	50	2	35	82	Female	Non-Hispanic White	1.29	21347.87289	Less Than 9th Grade	24.79	never	no	yes	60	150	no	no	Assumed alive	NA	195	2003-2004	1	NA	NA
1075	24026	1740	2003-2004	NA	11	NA	1	37	19	Female	Non-Hispanic White	0.78	17587.93213	9th Grade	22.53	NA	NA	no	60	110	NA	NA	Assumed alive	NA	194	2003-2004	2	NA	NA
1076	24027	1741	2003-2004	No	13	51	2	36	68	Female	Non-Hispanic Black	3.51	17373.55735	Less Than 9th Grade	32.45	never	no	yes	72	166	no	no	Assumed alive	NA	201	2003-2004	2	NA	NA
1077	24030	1743	2003-2004	Yes	13	NA	2	36	29	Female	Non-Hispanic White	4	8950.298172	College Graduate or above	28.52	former	NA	no	75	109	no	no	Assumed alive	NA	201	2003-2004	1	NA	NA
1078	24039	1745	2003-2004	NA	9	NA	1	37	13	Female	Non-Hispanic Black	1.09	7304.945503	6th Grade	21.63	NA	no	no	57	107	NA	NA	NA	NA	NA	2003-2004	NA	NA	NA
1079	24040	1746	2003-2004	Yes	12	NA	2	33	31	Female	Non-Hispanic Black	2.39	36208.26343	Some College or AA degree	30.56	never	no	no	86	115	no	no	Assumed alive	NA	189	2003-2004	4	NA	NA
1080	24049	1753	2003-2004	Yes	13	NA	1	30	23	Female	Non-Hispanic Black	3.23	27878.42472	College Graduate or above	24.89	never	no	no	69	99	no	no	Assumed alive	NA	199	2003-2004	NA	NA	NA
1081	24050	1754	2003-2004	Yes	11	NA	1	37	35	Female	Non-Hispanic White	2.79	87166.7447	Some College or AA degree	34.21	now	no	no	63	111	no	no	Assumed alive	NA	192	2003-2004	3	NA	NA
1082	24051	1755	2003-2004	NA	NA	NA	1	40	31	Female	Mexican American	2.32	5560.526333	Some College or AA degree	30.93	never	NA	no	68	101	no	no	Assumed alive	NA	182	2003-2004	NA	NA	NA
1083	24052	1756	2003-2004	NA	13	NA	1	37	17	Female	Non-Hispanic Black	5	6769.141145	11th Grade	21.6	NA	no	no	73	98	NA	NA	NA	NA	NA	2003-2004	NA	NA	NA
1084	24058	1759	2003-2004	Yes	16	33	1	29	85	Female	Non-Hispanic White	1.78	24066.2442	Less Than 9th Grade	23.45	never	no	no	44	138	no	no	Assumed deceased	Malignant neoplasms (C00-C97)	79	2003-2004	3	NA	NA
1085	24060	1761	2003-2004	NA	12	NA	2	29	12	Female	Non-Hispanic White	0.8	34342.79417	6th Grade	16.91	NA	no	no	50	99	NA	NA	NA	NA	NA	2003-2004	NA	NA	NA
1086	24063	1763	2003-2004	Yes	12	NA	2	29	35	Female	Non-Hispanic White	5	6449.859229	College Graduate or above	31.65	never	NA	no	NA	108	no	no	Assumed alive	NA	188	2003-2004	3	NA	NA
1087	24064	1764	2003-2004	Yes	13	50	2	30	85	Female	Non-Hispanic White	1.61	18225.85242	Some College or AA degree	25.8	never	no	yes	55	141	yes	no	Assumed deceased	All other causes (residual)	12	2003-2004	NA	NA	NA
1088	24066	1765	2003-2004	Yes	14	NA	1	32	27	Female	Non-Hispanic White	5	84795.82203	College Graduate or above	25.98	former	NA	no	67	107	no	no	Assumed alive	NA	188	2003-2004	1	NA	NA
1089	24068	1767	2003-2004	Yes	12	52	2	38	60	Female	Mexican American	1.08	4702.397114	9-11th Grade (Includes 12th grade with no diploma)	32.3	former	no	no	76	135	no	no	Assumed alive	NA	186	2003-2004	7	NA	NA
1090	24071	1768	2003-2004	No	9	NA	1	42	34	Female	Mexican American	0	46310.21676	Less Than 9th Grade	42.44	never	no	no	65	102	no	no	Assumed alive	NA	195	2003-2004	3	NA	NA
1091	24079	1772	2003-2004	No	10	NA	2	41	25	Female	Non-Hispanic Black	0.4	29211.71551	High School Grad/GED or Equivalent	31.34	never	DM	yes	90	116	no	no	Assumed alive	NA	190	2003-2004	1	NA	NA
1092	24081	1773	2003-2004	Yes	14	50	1	30	85	Female	Non-Hispanic White	2.48	21431.10122	Less Than 9th Grade	21.83	never	no	no	NA	NA	yes	yes	Assumed deceased	All other causes (residual)	42	2003-2004	1	NA	NA
1093	24083	1774	2003-2004	NA	13	NA	1	32	19	Female	Non-Hispanic Black	1.16	7553.588753	11th Grade	50.75	NA	no	no	NA	NA	NA	NA	Assumed alive	NA	189	2003-2004	NA	NA	NA
1094	24084	1775	2003-2004	Yes	11	NA	1	34	43	Female	Non-Hispanic White	5	126609.7367	High School Grad/GED or Equivalent	21.87	former	no	yes	NA	NA	no	no	Assumed alive	NA	197	2003-2004	4	NA	NA
1095	24086	1777	2003-2004	Yes	12	NA	2	32	40	Female	Non-Hispanic White	3.98	138287.1944	Some College or AA degree	29.96	former	no	no	73	110	no	no	Assumed alive	NA	192	2003-2004	3	NA	NA
1096	24088	1778	2003-2004	Yes	10	22	2	33	71	Female	Other Race - Including Multi-Racial	1.12	56823.55985	9-11th Grade (Includes 12th grade with no diploma)	38.81	never	DM	yes	60	151	yes	yes	Assumed deceased	Diseases of heart (I00-I09, I11, I13, I20-I51)	93	2003-2004	3	NA	NA
1097	24089	1779	2003-2004	Yes	11	NA	2	35	24	Female	Non-Hispanic White	2.47	75357.39074	College Graduate or above	25.72	now	no	no	78	111	no	no	Assumed alive	NA	184	2003-2004	NA	NA	NA
1098	24091	1781	2003-2004	Yes	13	NA	1	32	27	Female	Non-Hispanic White	5	7818.283312	College Graduate or above	21.68	never	NA	no	53	95	no	no	Assumed alive	NA	190	2003-2004	1	NA	NA
1099	24095	1783	2003-2004	No	11	NA	1	38	30	Female	Mexican American	0.02	27353.26037	Less Than 9th Grade	33.4	never	no	no	76	117	no	no	Assumed alive	NA	184	2003-2004	3	NA	NA
1100	24096	1784	2003-2004	NA	NA	NA	2	35	13	Female	Non-Hispanic Black	3.29	6886.52609	7th Grade	30.49	NA	no	no	64	123	NA	NA	NA	NA	NA	2003-2004	NA	NA	NA
1101	24097	1785	2003-2004	NA	NA	NA	2	35	17	Female	Non-Hispanic Black	0.64	6381.41203	10th Grade	25.11	NA	no	no	NA	NA	NA	NA	NA	NA	NA	2003-2004	NA	NA	NA
1102	24100	1786	2003-2004	NA	13	NA	1	36	16	Female	Non-Hispanic Black	1.44	5935.931573	Less Than 9th Grade	36.03	NA	no	no	46	102	NA	NA	NA	NA	NA	2003-2004	NA	NA	NA
1103	24101	1787	2003-2004	NA	NA	NA	1	32	12	Female	Mexican American	3.7	7587.487592	5th Grade	27.49	NA	no	no	75	109	NA	NA	NA	NA	NA	2003-2004	NA	NA	NA
1104	24104	1788	2003-2004	NA	13	NA	2	33	17	Female	Non-Hispanic White	3.45	40312.28294	10th Grade	47.95	NA	no	no	71	100	NA	NA	NA	NA	NA	2003-2004	NA	NA	NA
1105	24106	1789	2003-2004	NA	NA	NA	2	41	50	Female	Non-Hispanic Black	1.82	27719.54922	9-11th Grade (Includes 12th grade with no diploma)	38.56	former	no	yes	80	150	no	no	Assumed alive	NA	189	2003-2004	NA	NA	NA
1106	24109	1791	2003-2004	NA	NA	NA	1	39	30	Female	Mexican American	0.94	32575.4225	High School Grad/GED or Equivalent	28.95	never	no	no	60	112	no	no	Assumed alive	NA	194	2003-2004	NA	NA	NA
1107	24111	1792	2003-2004	No	12	NA	1	35	26	Female	Non-Hispanic Black	3.56	28281.62369	College Graduate or above	22.71	never	no	no	67	122	no	no	Assumed alive	NA	196	2003-2004	NA	NA	NA
1108	24112	1793	2003-2004	NA	12	NA	2	31	19	Female	Non-Hispanic White	0.59	17426.69264	10th Grade	42.95	NA	NA	no	54	121	NA	NA	Assumed alive	NA	185	2003-2004	1	NA	NA
1109	24113	1794	2003-2004	NA	11	NA	1	41	12	Female	Non-Hispanic Black	1.07	6204.373571	6th Grade	19.11	NA	no	no	50	102	NA	NA	NA	NA	NA	2003-2004	NA	NA	NA
1110	24114	1795	2003-2004	No	11	NA	2	40	41	Female	Mexican American	3.92	21588.58387	High School Grad/GED or Equivalent	29.92	never	no	yes	76	140	no	no	Assumed alive	NA	189	2003-2004	4	NA	NA
1111	24118	1797	2003-2004	No	12	NA	1	42	32	Female	Non-Hispanic White	5	132898.4912	College Graduate or above	31.32	never	no	no	74	122	no	no	Assumed alive	NA	201	2003-2004	NA	NA	NA
1112	24121	1799	2003-2004	NA	12	NA	1	34	17	Female	Mexican American	0.36	4916.005014	High School Graduate	21.66	NA	no	NA	NA	NA	NA	NA	NA	NA	NA	2003-2004	NA	NA	NA
1113	24129	1805	2003-2004	NA	13	NA	2	41	16	Female	Non-Hispanic White	0	37469.40668	10th Grade	21.08	NA	no	no	NA	NA	NA	NA	NA	NA	NA	2003-2004	NA	NA	NA
1114	24131	1806	2003-2004	No	11	38	1	34	43	Female	Non-Hispanic White	5	126609.7367	College Graduate or above	23.36	never	no	no	60	95	no	no	Assumed alive	NA	194	2003-2004	2	NA	NA
1115	24132	1807	2003-2004	Yes	11	32	2	36	48	Female	Non-Hispanic Black	3.44	36443.37549	Some College or AA degree	27.49	now	no	yes	72	124	no	no	Assumed alive	NA	202	2003-2004	3	NA	NA
1116	24133	1808	2003-2004	No	14	39	1	34	75	Female	Mexican American	1.09	5223.655323	Less Than 9th Grade	24.1	never	no	no	60	114	no	no	Assumed alive	NA	192	2003-2004	7	NA	NA
1117	24134	1809	2003-2004	NA	12	NA	1	38	16	Female	Mexican American	NA	6867.912171	10th Grade	22.48	NA	NA	no	54	98	NA	NA	NA	NA	NA	2003-2004	1	NA	NA
1118	24135	1810	2003-2004	No	14	NA	1	36	37	Female	Non-Hispanic Black	1.11	36823.29807	9-11th Grade (Includes 12th grade with no diploma)	30.66	never	no	no	75	104	no	no	Assumed alive	NA	197	2003-2004	6	NA	NA
1119	24136	1811	2003-2004	NA	NA	NA	2	30	20	Female	Non-Hispanic White	NA	64288.7023	High School Grad/GED or Equivalent	28.22	never	no	no	62	106	no	no	Assumed alive	NA	198	2003-2004	NA	NA	NA
1120	24138	1813	2003-2004	Yes	13	32	2	43	64	Female	Non-Hispanic White	NA	70246.54913	Some College or AA degree	30.92	never	no	yes	74	131	no	no	Assumed alive	NA	204	2003-2004	2	NA	NA
1121	24140	1814	2003-2004	No	11	43	1	36	61	Female	Non-Hispanic Black	5	16673.65692	Some College or AA degree	29.27	now	DM	yes	50	115	no	no	Assumed deceased	All other causes (residual)	194	2003-2004	2	NA	NA
1122	24143	1816	2003-2004	No	13	35	2	36	37	Female	Non-Hispanic Black	5	45917.9445	Some College or AA degree	23.58	never	no	no	63	105	no	no	Assumed alive	NA	201	2003-2004	NA	NA	NA
1123	24147	1818	2003-2004	Yes	12	50	1	34	51	Female	Non-Hispanic White	4.45	80898.60414	High School Grad/GED or Equivalent	23.03	now	no	no	78	125	no	no	Assumed alive	NA	192	2003-2004	5	NA	NA
1124	24148	1819	2003-2004	NA	12	NA	2	39	13	Female	Non-Hispanic Black	3.51	7082.933551	6th Grade	17.29	NA	no	no	67	100	NA	NA	NA	NA	NA	2003-2004	NA	NA	NA
1125	24149	1820	2003-2004	NA	13	NA	1	41	19	Female	Non-Hispanic White	4.91	36212.50026	More than high school	24.42	NA	no	no	65	108	NA	NA	Assumed alive	NA	180	2003-2004	NA	NA	NA
1126	24152	1821	2003-2004	NA	14	17	2	41	18	Female	Mexican American	0.67	6100.839131	9th Grade	19.03	NA	DM	no	51	110	NA	NA	Assumed alive	NA	190	2003-2004	NA	NA	NA
1127	24155	1823	2003-2004	NA	10	NA	2	41	19	Female	Non-Hispanic Black	0.18	6009.922538	11th Grade	21.77	NA	no	yes	53	126	NA	NA	Assumed alive	NA	190	2003-2004	3	NA	NA
1128	24157	1824	2003-2004	No	9	NA	2	33	45	Female	Non-Hispanic Black	5	28373.99697	College Graduate or above	32.5	former	IFG	no	72	104	no	no	Assumed alive	NA	187	2003-2004	NA	NA	NA
1129	24158	1825	2003-2004	No	14	52	1	32	80	Female	Non-Hispanic White	3.3	24397.46113	High School Grad/GED or Equivalent	NA	never	no	yes	55	212	no	no	Assumed deceased	Diseases of heart (I00-I09, I11, I13, I20-I51)	122	2003-2004	6	NA	NA
1130	24165	1829	2003-2004	No	11	38	2	34	65	Female	Non-Hispanic White	4.8	64081.06378	High School Grad/GED or Equivalent	24.26	former	DM	yes	64	114	no	no	Assumed deceased	Diabetes mellitus (E10-E14)	71	2003-2004	1	NA	NA
1131	24166	1830	2003-2004	NA	11	NA	1	31	18	Female	Non-Hispanic White	NA	45793.95314	11th Grade	34.74	NA	no	no	52	115	NA	NA	Assumed alive	NA	197	2003-2004	NA	NA	NA
1132	24167	1831	2003-2004	Yes	NA	NA	2	33	39	Female	Non-Hispanic White	5	84415.82572	College Graduate or above	NA	never	DM	no	65	100	no	no	Assumed alive	NA	188	2003-2004	NA	NA	NA
1133	24168	1832	2003-2004	No	11	42	2	31	66	Female	Non-Hispanic Black	1.07	15203.05817	Less Than 9th Grade	27.23	never	no	no	80	138	no	no	Assumed alive	NA	196	2003-2004	5	NA	NA
1134	24169	1833	2003-2004	Yes	12	49	2	29	67	Female	Non-Hispanic White	1.5	43684.21588	High School Grad/GED or Equivalent	31.08	former	DM	yes	60	179	no	no	Assumed alive	NA	187	2003-2004	5	NA	NA
1135	24172	1835	2003-2004	NA	13	NA	2	36	16	Female	Non-Hispanic Black	NA	8220.372328	Less Than 9th Grade	22.58	NA	NA	no	53	115	NA	NA	NA	NA	NA	2003-2004	NA	NA	NA
1136	24178	1839	2003-2004	No	11	35	1	35	70	Female	Non-Hispanic White	1.2	51993.13403	9-11th Grade (Includes 12th grade with no diploma)	19.22	now	no	no	69	113	yes	no	Assumed alive	NA	196	2003-2004	5	NA	NA
1137	24179	1840	2003-2004	NA	13	NA	1	35	17	Female	Non-Hispanic Black	1.79	6053.497022	10th Grade	33.48	NA	no	no	70	125	NA	NA	NA	NA	NA	2003-2004	NA	NA	NA
1138	24188	1847	2003-2004	NA	11	NA	1	31	17	Female	Non-Hispanic White	4.18	45420.70426	10th Grade	21.26	NA	no	no	58	101	NA	NA	NA	NA	NA	2003-2004	NA	NA	NA
1139	24189	1848	2003-2004	NA	NA	NA	2	43	27	Female	Other Hispanic	0.73	52789.83627	High School Grad/GED or Equivalent	27.93	now	no	no	64	115	no	no	Assumed alive	NA	203	2003-2004	NA	NA	NA
1140	24190	1849	2003-2004	No	13	50	1	38	75	Female	Non-Hispanic White	2.06	48974.69028	High School Grad/GED or Equivalent	21.11	never	no	no	61	125	no	no	Assumed deceased	Diseases of heart (I00-I09, I11, I13, I20-I51)	183	2003-2004	1	NA	NA
1141	24193	1852	2003-2004	No	14	59	1	36	66	Female	Non-Hispanic Black	5	14080.08494	High School Grad/GED or Equivalent	37.68	now	no	yes	87	188	no	no	Assumed deceased	Cerebrovascular diseases (I60-I69)	160	2003-2004	8	NA	NA
1142	24194	1853	2003-2004	Yes	11	41	2	31	59	Female	Non-Hispanic White	0.91	44195.46616	High School Grad/GED or Equivalent	38.59	never	no	yes	70	155	yes	no	Assumed alive	NA	195	2003-2004	2	NA	NA
1143	24195	1854	2003-2004	Yes	12	NA	1	42	46	Female	Non-Hispanic White	4.18	89305.62796	High School Grad/GED or Equivalent	28.15	never	no	no	85	122	no	no	Assumed deceased	Malignant neoplasms (C00-C97)	190	2003-2004	5	NA	NA
1144	24199	1857	2003-2004	No	13	39	1	34	75	Female	Mexican American	0.67	5571.899012	Less Than 9th Grade	31.02	now	no	yes	NA	152	yes	no	Assumed deceased	Diseases of heart (I00-I09, I11, I13, I20-I51)	56	2003-2004	7	NA	NA
1145	24201	1858	2003-2004	NA	11	NA	1	31	14	Female	Mexican American	1.74	6941.169144	8th Grade	22.12	NA	no	no	64	110	NA	NA	NA	NA	NA	2003-2004	NA	NA	NA
1146	24204	1859	2003-2004	Yes	13	NA	1	29	39	Female	Non-Hispanic White	5	85621.33431	Some College or AA degree	23.14	now	no	no	61	94	no	no	Assumed alive	NA	181	2003-2004	4	NA	NA
1147	24206	1861	2003-2004	NA	13	NA	1	29	13	Female	Non-Hispanic White	5	36954.58036	6th Grade	26.41	NA	no	no	66	108	NA	NA	NA	NA	NA	2003-2004	NA	NA	NA
1148	24208	1863	2003-2004	Yes	12	50	1	31	81	Female	Non-Hispanic White	5	22298.48967	High School Grad/GED or Equivalent	27.67	never	no	yes	74	194	no	no	Assumed deceased	Cerebrovascular diseases (I60-I69)	106	2003-2004	6	NA	NA
1149	24210	1864	2003-2004	No	13	NA	2	38	27	Female	Mexican American	1.98	35571.62905	9-11th Grade (Includes 12th grade with no diploma)	25.94	never	no	no	78	101	no	no	Assumed alive	NA	195	2003-2004	2	NA	NA
1150	24215	1866	2003-2004	No	9	NA	1	38	21	Female	Non-Hispanic Black	0.39	31061.20626	High School Grad/GED or Equivalent	35.02	never	NA	no	62	111	no	no	Assumed alive	NA	182	2003-2004	5	NA	NA
1151	24218	1867	2003-2004	Yes	16	NA	2	29	32	Female	Non-Hispanic White	5	6606.378325	College Graduate or above	23.41	former	NA	no	69	120	no	no	Assumed alive	NA	188	2003-2004	1	NA	NA
1152	24220	1869	2003-2004	NA	NA	NA	1	43	13	Female	Non-Hispanic White	1.15	23450.0057	7th Grade	16.73	NA	no	no	50	104	NA	NA	NA	NA	NA	2003-2004	NA	NA	NA
1153	24221	1870	2003-2004	No	13	55	2	39	72	Female	Non-Hispanic White	1.32	55936.99086	Some College or AA degree	23.23	former	DM	no	63	134	yes	no	Assumed deceased	Diseases of heart (I00-I09, I11, I13, I20-I51)	149	2003-2004	1	NA	NA
1154	24222	1871	2003-2004	Yes	12	NA	1	38	43	Female	Mexican American	5	19747.24778	College Graduate or above	41.11	now	no	no	84	126	no	no	Assumed alive	NA	184	2003-2004	3	NA	NA
1155	24223	1872	2003-2004	No	12	52	2	41	85	Female	Other Hispanic	5	18025.54915	Some College or AA degree	21.64	never	no	yes	53	150	no	no	Assumed deceased	Malignant neoplasms (C00-C97)	176	2003-2004	1	NA	NA
1156	24228	1875	2003-2004	No	13	NA	2	40	49	Female	Mexican American	0.82	16091.49898	Less Than 9th Grade	31.96	never	no	yes	106	178	no	no	Assumed alive	NA	190	2003-2004	9	NA	NA
1157	24230	1877	2003-2004	No	12	NA	2	39	82	Female	Non-Hispanic White	3.22	24890.66942	Some College or AA degree	29.41	never	no	yes	59	109	yes	no	Assumed deceased	Diseases of heart (I00-I09, I11, I13, I20-I51)	19	2003-2004	3	NA	NA
1158	24233	1879	2003-2004	NA	8	NA	2	31	13	Female	Non-Hispanic White	0.87	29060.54663	7th Grade	18.16	NA	no	no	61	107	NA	NA	NA	NA	NA	2003-2004	NA	NA	NA
1159	24234	1880	2003-2004	Yes	13	NA	1	37	20	Female	Non-Hispanic White	3.14	7195.589517	High School Grad/GED or Equivalent	24.4	former	NA	no	54	116	no	no	Assumed alive	NA	187	2003-2004	1	NA	NA
1160	24237	1881	2003-2004	NA	12	NA	1	41	13	Female	Non-Hispanic White	3.01	36570.273	7th Grade	17.33	NA	no	no	61	109	NA	NA	NA	NA	NA	2003-2004	NA	NA	NA
1161	24238	1882	2003-2004	NA	9	NA	1	39	17	Female	Mexican American	3.71	6547.887241	11th Grade	39.15	NA	no	no	70	121	NA	NA	NA	NA	NA	2003-2004	NA	NA	NA
1162	24245	1887	2003-2004	Yes	15	38	1	36	55	Female	Non-Hispanic Black	0.85	29403.51114	Some College or AA degree	30.26	never	no	yes	73	130	no	no	Assumed deceased	Malignant neoplasms (C00-C97)	51	2003-2004	1	NA	NA
1163	24247	1888	2003-2004	NA	NA	NA	1	34	79	Female	Mexican American	0.07	4326.814788	Less Than 9th Grade	28.07	never	no	yes	55	167	no	no	Assumed deceased	Chronic lower respiratory diseases (J40-J47)	191	2003-2004	NA	NA	NA
1164	24250	1890	2003-2004	No	15	45	2	30	61	Female	Other Hispanic	1.36	23972.49489	Less Than 9th Grade	26.52	never	no	no	64	134	no	no	Assumed deceased	Chronic lower respiratory diseases (J40-J47)	96	2003-2004	NA	NA	NA
1165	24253	1891	2003-2004	NA	12	NA	1	42	14	Female	Non-Hispanic White	5	33787.4318	8th Grade	30.3	NA	no	no	40	109	NA	NA	NA	NA	NA	2003-2004	NA	NA	NA
1166	24256	1893	2003-2004	NA	11	NA	2	36	14	Female	Non-Hispanic Black	0.63	8514.165315	7th Grade	23.46	NA	no	no	41	101	NA	NA	NA	NA	NA	2003-2004	NA	NA	NA
1167	24262	1896	2003-2004	Yes	12	30	1	34	63	Female	Non-Hispanic White	4.13	63861.96732	College Graduate or above	22.32	never	no	yes	48	132	no	no	Assumed alive	NA	191	2003-2004	2	NA	NA
1168	24263	1897	2003-2004	No	12	NA	2	42	27	Female	Mexican American	0.64	30135.10161	High School Grad/GED or Equivalent	30.6	never	no	no	48	96	no	no	Assumed alive	NA	201	2003-2004	2	NA	NA
1169	24268	1901	2003-2004	NA	NA	NA	1	33	65	Female	Other Race - Including Multi-Racial	1.22	44388.81349	Less Than 9th Grade	25.39	never	DM	yes	82	136	yes	yes	Assumed alive	NA	186	2003-2004	NA	NA	NA
1170	24270	1902	2003-2004	No	13	NA	1	33	25	Female	Mexican American	0.78	29537.5943	9-11th Grade (Includes 12th grade with no diploma)	29.11	never	no	no	61	104	no	no	Assumed alive	NA	185	2003-2004	2	NA	NA
1171	24271	1903	2003-2004	Yes	14	46	1	34	63	Female	Mexican American	1.67	4049.798932	Less Than 9th Grade	25.13	never	no	yes	78	136	yes	no	Assumed deceased	Influenza and pneumonia (J09-J18)	101	2003-2004	5	NA	NA
1172	24272	1904	2003-2004	Yes	15	57	1	40	67	Female	Mexican American	0	4408.668865	Less Than 9th Grade	28.7	never	IFG	yes	88	164	no	no	Assumed deceased	Malignant neoplasms (C00-C97)	180	2003-2004	8	NA	NA
1173	24274	1905	2003-2004	Yes	9	40	1	33	51	Female	Non-Hispanic Black	5	26444.96348	Some College or AA degree	29.64	former	no	yes	86	118	no	no	Assumed alive	NA	186	2003-2004	5	NA	NA
1174	24279	1908	2003-2004	No	14	NA	2	32	46	Female	Non-Hispanic White	3.02	138287.1944	Some College or AA degree	28.03	never	no	yes	104	160	no	no	Assumed alive	NA	193	2003-2004	2	NA	NA
1175	24282	1909	2003-2004	Yes	11	NA	2	39	36	Female	Non-Hispanic White	2	84517.57242	Some College or AA degree	28	now	no	no	69	97	no	no	Assumed alive	NA	201	2003-2004	2	NA	NA
1176	24289	1911	2003-2004	No	13	NA	1	40	37	Female	Other Race - Including Multi-Racial	NA	83321.09522	College Graduate or above	21.77	never	no	no	73	106	no	no	Assumed alive	NA	183	2003-2004	3	NA	NA
1177	24290	1912	2003-2004	No	14	NA	1	43	40	Female	Mexican American	1.58	19489.9886	Less Than 9th Grade	23.53	never	no	no	66	128	no	no	Assumed alive	NA	185	2003-2004	4	NA	NA
1178	24291	1913	2003-2004	Yes	12	41	2	37	49	Female	Other Race - Including Multi-Racial	1.92	120021.8987	High School Grad/GED or Equivalent	29.58	never	no	no	81	117	no	no	Assumed alive	NA	182	2003-2004	1	NA	NA
1179	24293	1915	2003-2004	NA	14	NA	1	31	18	Female	Non-Hispanic White	1.22	45793.95314	High School Graduate	27.72	NA	no	no	73	115	NA	NA	Assumed alive	NA	197	2003-2004	NA	NA	NA
1180	24305	1922	2003-2004	Yes	13	NA	2	39	34	Female	Non-Hispanic White	2.96	86568.56508	High School Grad/GED or Equivalent	21.6	now	no	no	68	94	no	no	Assumed alive	NA	201	2003-2004	4	NA	NA
1181	24306	1923	2003-2004	NA	11	NA	2	34	12	Female	Non-Hispanic White	0.89	31283.14454	6th Grade	18.55	NA	no	no	58	96	NA	NA	NA	NA	NA	2003-2004	NA	NA	NA
1182	24309	1924	2003-2004	No	13	NA	2	42	38	Female	Mexican American	3.17	26426.13855	Less Than 9th Grade	33.47	never	no	no	80	102	no	no	Assumed alive	NA	201	2003-2004	3	NA	NA
1183	24311	1925	2003-2004	Yes	15	NA	1	33	26	Female	Non-Hispanic White	1.9	6340.867456	Some College or AA degree	27.12	never	NA	no	38	99	no	no	Assumed alive	NA	186	2003-2004	3	NA	NA
1184	24312	1926	2003-2004	No	12	NA	1	34	45	Female	Mexican American	1.17	14931.62607	Less Than 9th Grade	NA	never	DM	no	73	108	no	no	Assumed alive	NA	192	2003-2004	4	NA	NA
1185	24316	1928	2003-2004	No	16	50	1	35	85	Female	Non-Hispanic White	1.22	21556.64049	9-11th Grade (Includes 12th grade with no diploma)	34.3	never	no	yes	61	127	no	no	Assumed deceased	Malignant neoplasms (C00-C97)	78	2003-2004	2	NA	NA
1186	24317	1929	2003-2004	NA	13	NA	2	40	18	Female	Non-Hispanic White	0.82	4956.170737	High School Graduate	21.8	NA	NA	no	44	98	NA	NA	Assumed alive	NA	190	2003-2004	1	NA	NA
1187	24319	1930	2003-2004	No	14	NA	2	40	21	Female	Mexican American	0.92	3324.808882	Some College or AA degree	30.59	never	NA	no	40	121	no	no	Assumed alive	NA	190	2003-2004	2	NA	NA
1188	24321	1932	2003-2004	Yes	13	NA	1	37	32	Female	Non-Hispanic White	4.95	8282.759611	College Graduate or above	31.44	never	NA	no	73	115	no	no	Assumed alive	NA	193	2003-2004	1	NA	NA
1189	24322	1933	2003-2004	No	14	NA	2	33	28	Female	Non-Hispanic White	3.63	6803.403382	High School Grad/GED or Equivalent	35.55	never	NA	no	65	113	no	no	Assumed alive	NA	188	2003-2004	6	NA	NA
1190	24323	1934	2003-2004	NA	10	NA	2	31	12	Female	Non-Hispanic White	0.87	29060.54663	5th Grade	16.71	NA	no	no	56	94	NA	NA	NA	NA	NA	2003-2004	NA	NA	NA
1191	24327	1936	2003-2004	NA	12	NA	1	30	19	Female	Non-Hispanic White	0.95	19738.01541	10th Grade	25.78	NA	no	no	61	99	NA	NA	Assumed alive	NA	199	2003-2004	NA	NA	NA
1192	24328	1937	2003-2004	NA	11	NA	1	41	17	Female	Non-Hispanic Black	4.91	5749.294146	11th Grade	30.02	NA	no	no	70	90	NA	NA	NA	NA	NA	2003-2004	NA	NA	NA
1193	24333	1941	2003-2004	Yes	14	NA	1	33	25	Female	Non-Hispanic White	2.78	70440.90555	Some College or AA degree	25.61	now	IFG	no	61	123	no	no	Assumed alive	NA	186	2003-2004	1	NA	NA
1194	24334	1942	2003-2004	No	13	50	1	41	79	Female	Non-Hispanic Black	NA	16520.96493	College Graduate or above	31.42	never	DM	yes	63	129	no	no	Assumed deceased	Diabetes mellitus (E10-E14)	130	2003-2004	4	NA	NA
1195	24336	1943	2003-2004	No	16	50	2	41	50	Female	Other Race - Including Multi-Racial	1.17	37993.49582	High School Grad/GED or Equivalent	21.27	never	no	no	81	128	no	no	Assumed alive	NA	190	2003-2004	2	NA	NA
1196	24337	1944	2003-2004	No	16	37	2	37	46	Female	Non-Hispanic Black	1.83	31293.95189	9-11th Grade (Includes 12th grade with no diploma)	29.99	never	no	yes	73	125	no	no	Assumed alive	NA	181	2003-2004	4	NA	NA
1197	24339	1945	2003-2004	NA	NA	NA	2	38	14	Female	Mexican American	0.59	6070.492537	8th Grade	24.96	NA	no	no	78	120	NA	NA	NA	NA	NA	2003-2004	NA	NA	NA
1198	24343	1948	2003-2004	No	9	NA	1	34	54	Female	Mexican American	3.9	21588.58387	High School Grad/GED or Equivalent	32.16	never	no	yes	90	146	yes	no	Assumed alive	NA	193	2003-2004	1	NA	NA
1199	24345	1949	2003-2004	NA	11	NA	2	36	13	Female	Non-Hispanic Black	0.38	8033.892525	6th Grade	23.7	NA	no	no	50	116	NA	NA	NA	NA	NA	2003-2004	NA	NA	NA
1200	24350	1951	2003-2004	NA	NA	NA	1	30	39	Female	Non-Hispanic White	3.48	78576.436	Some College or AA degree	37.33	now	no	yes	76	124	no	no	Assumed alive	NA	198	2003-2004	NA	NA	NA
1201	24354	1954	2003-2004	NA	12	NA	2	42	19	Female	Mexican American	0.4	4003.510945	More than high school	24.1	NA	no	no	66	110	NA	NA	Assumed alive	NA	201	2003-2004	1	NA	NA
1202	24355	1955	2003-2004	Yes	15	NA	2	30	27	Female	Non-Hispanic White	5	5759.770886	Some College or AA degree	23.48	never	NA	no	41	105	no	no	Assumed alive	NA	199	2003-2004	1	NA	NA
1203	24357	1956	2003-2004	No	16	NA	2	32	26	Female	Other Race - Including Multi-Racial	1.17	94828.85503	Some College or AA degree	28.64	never	no	no	67	101	no	no	Assumed alive	NA	192	2003-2004	2	NA	NA
1204	24359	1957	2003-2004	Yes	11	NA	1	40	45	Female	Non-Hispanic White	5	108786.5071	College Graduate or above	24.62	never	no	no	67	111	no	no	Assumed alive	NA	182	2003-2004	2	NA	NA
1205	24361	1958	2003-2004	NA	NA	NA	2	42	13	Female	Mexican American	1.82	5118.869124	6th Grade	21.61	NA	no	no	48	101	NA	NA	NA	NA	NA	2003-2004	NA	NA	NA
1206	24362	1959	2003-2004	Yes	12	47	2	43	52	Female	Non-Hispanic Black	1.38	30108.0249	Some College or AA degree	28.34	now	no	yes	62	145	no	no	Assumed alive	NA	203	2003-2004	NA	NA	NA
1207	24377	1963	2003-2004	Yes	12	NA	1	38	30	Female	Non-Hispanic Black	1.86	37137.38	High School Grad/GED or Equivalent	46.16	never	no	no	NA	NA	no	no	Assumed alive	NA	182	2003-2004	5	NA	NA
1208	24378	1964	2003-2004	Yes	14	NA	1	35	31	Female	Other Race - Including Multi-Racial	5	79842.99052	College Graduate or above	20.67	never	no	no	84	109	no	no	Assumed alive	NA	196	2003-2004	3	NA	NA
1209	24379	1965	2003-2004	NA	13	NA	2	35	16	Female	Non-Hispanic White	1.6	40193.95753	10th Grade	21.07	NA	no	no	64	102	NA	NA	NA	NA	NA	2003-2004	NA	NA	NA
1210	24380	1966	2003-2004	Yes	15	58	1	35	77	Female	Non-Hispanic White	2.48	48663.58692	College Graduate or above	25.6	never	DM	yes	62	151	no	no	Assumed deceased	Malignant neoplasms (C00-C97)	128	2003-2004	3	NA	NA
1211	24381	1967	2003-2004	No	17	46	2	43	51	Female	Mexican American	1.61	14501.80535	9-11th Grade (Includes 12th grade with no diploma)	30.98	now	no	no	77	123	no	no	Assumed alive	NA	203	2003-2004	NA	NA	NA
1212	24384	1968	2003-2004	Yes	12	NA	1	39	31	Female	Other Race - Including Multi-Racial	5	7590.791072	Some College or AA degree	30.71	never	NA	no	68	112	no	no	Assumed alive	NA	195	2003-2004	1	NA	NA
1213	24388	1969	2003-2004	NA	13	NA	2	36	18	Female	Non-Hispanic White	5	44333.7279	More than high school	21.32	NA	no	no	63	101	NA	NA	Assumed alive	NA	201	2003-2004	NA	NA	NA
1214	24392	1971	2003-2004	Yes	12	NA	2	29	25	Female	Non-Hispanic White	1.5	62246.91246	College Graduate or above	19.94	now	no	no	62	110	no	no	Assumed alive	NA	187	2003-2004	NA	NA	NA
1215	24393	1972	2003-2004	No	13	39	2	41	41	Female	Mexican American	NA	17706.27329	Less Than 9th Grade	29.97	never	no	no	61	95	no	no	Assumed alive	NA	191	2003-2004	4	NA	NA
1216	24395	1973	2003-2004	NA	11	NA	1	34	16	Female	Mexican American	0.66	5627.230772	9th Grade	22.25	NA	no	no	52	98	NA	NA	NA	NA	NA	2003-2004	NA	NA	NA
1217	24396	1974	2003-2004	NA	12	NA	2	43	19	Female	Other Race - Including Multi-Racial	0.54	16674.42104	More than high school	22.39	NA	no	no	67	84	NA	NA	Assumed alive	NA	204	2003-2004	NA	NA	NA
1218	24397	1975	2003-2004	No	15	NA	1	38	26	Female	Non-Hispanic Black	0.55	6659.333245	High School Grad/GED or Equivalent	24.48	never	NA	no	54	114	no	no	Assumed alive	NA	183	2003-2004	3	NA	NA
1219	24399	1977	2003-2004	NA	0	NA	1	30	12	Female	Other Race - Including Multi-Racial	0.41	6504.755298	5th Grade	28.54	NA	no	no	38	97	NA	NA	NA	NA	NA	2003-2004	NA	NA	NA
1220	24400	1978	2003-2004	Yes	16	45	2	34	63	Female	Non-Hispanic White	0.97	36310.85421	Some College or AA degree	29.55	former	no	no	72	111	no	no	Assumed deceased	Influenza and pneumonia (J09-J18)	70	2003-2004	5	NA	NA
1221	24404	1980	2003-2004	Yes	11	50	2	33	51	Female	Non-Hispanic White	2.88	83462.01937	High School Grad/GED or Equivalent	34.34	never	no	no	82	109	yes	yes	Assumed alive	NA	187	2003-2004	1	NA	NA
1222	24407	1981	2003-2004	Yes	14	NA	2	30	53	Female	Non-Hispanic White	5	68985.00029	College Graduate or above	20.24	former	no	no	69	115	no	no	Assumed alive	NA	199	2003-2004	1	NA	NA
1223	24408	1982	2003-2004	NA	15	NA	2	36	17	Female	Non-Hispanic White	2.4	51776.83163	10th Grade	19.08	NA	no	no	65	114	NA	NA	NA	NA	NA	2003-2004	NA	NA	NA
1224	24409	1983	2003-2004	Yes	13	48	1	36	60	Female	Other Race - Including Multi-Racial	5	14080.08494	Some College or AA degree	27.72	former	no	yes	82	190	yes	no	Assumed alive	NA	196	2003-2004	6	NA	NA
1225	24411	1984	2003-2004	NA	NA	NA	1	34	71	Female	Mexican American	2.06	4362.584802	Less Than 9th Grade	30.79	never	no	yes	NA	NA	no	no	Assumed alive	NA	190	2003-2004	NA	NA	NA
1226	24414	1986	2003-2004	NA	12	NA	1	38	15	Female	Mexican American	1.13	6928.713716	8th Grade	25.72	NA	no	no	75	117	NA	NA	NA	NA	NA	2003-2004	NA	NA	NA
1227	24417	1988	2003-2004	NA	13	NA	2	34	19	Female	Non-Hispanic White	2.02	41340.31101	High School Graduate	33.36	NA	no	no	78	127	NA	NA	Assumed alive	NA	202	2003-2004	NA	NA	NA
1228	24418	1989	2003-2004	NA	NA	NA	2	39	47	Female	Non-Hispanic White	0.75	49216.48683	High School Grad/GED or Equivalent	22.75	former	no	yes	76	107	yes	no	Assumed deceased	Malignant neoplasms (C00-C97)	52	2003-2004	NA	NA	NA
1229	24422	1991	2003-2004	Yes	13	NA	1	41	22	Female	Non-Hispanic Black	0.37	26860.40365	High School Grad/GED or Equivalent	32.78	never	no	no	56	109	no	no	Assumed alive	NA	180	2003-2004	4	NA	NA
1230	24423	1992	2003-2004	Yes	13	NA	2	33	29	Female	Mexican American	1.36	9097.469242	Some College or AA degree	43.07	never	NA	no	47	108	no	no	Assumed alive	NA	189	2003-2004	4	NA	NA
1231	24424	1993	2003-2004	NA	NA	NA	1	30	58	Female	Non-Hispanic White	3.48	77688.60836	9-11th Grade (Includes 12th grade with no diploma)	38.34	now	no	yes	77	150	no	no	Assumed alive	NA	197	2003-2004	NA	NA	NA
1232	24425	1994	2003-2004	Yes	17	NA	2	41	39	Female	Non-Hispanic Black	0.29	34926.09302	9-11th Grade (Includes 12th grade with no diploma)	40.03	now	no	no	65	110	no	no	Assumed alive	NA	190	2003-2004	5	NA	NA
1233	24428	1996	2003-2004	No	12	55	2	34	76	Female	Non-Hispanic White	0.75	43002.41628	9-11th Grade (Includes 12th grade with no diploma)	25.79	former	no	yes	74	154	no	no	Assumed deceased	Malignant neoplasms (C00-C97)	167	2003-2004	1	NA	NA
1234	24430	1997	2003-2004	NA	NA	NA	2	43	39	Female	Other Hispanic	0.85	55055.0941	Less Than 9th Grade	28.77	never	no	no	77	115	no	no	Assumed alive	NA	202	2003-2004	NA	NA	NA
1235	24433	1998	2003-2004	NA	11	NA	2	41	14	Female	Non-Hispanic Black	0.16	6162.290035	8th Grade	23.97	NA	no	no	58	110	NA	NA	NA	NA	NA	2003-2004	NA	NA	NA
1236	24434	1999	2003-2004	Yes	12	NA	1	32	28	Female	Non-Hispanic White	5	7818.283312	High School Grad/GED or Equivalent	28.77	never	NA	no	54	113	no	no	Assumed alive	NA	189	2003-2004	1	NA	NA
1237	24436	2000	2003-2004	NA	10	NA	1	31	13	Female	Mexican American	2.88	6941.169144	7th Grade	19.86	NA	no	no	NA	103	NA	NA	NA	NA	NA	2003-2004	NA	NA	NA
1238	24443	2003	2003-2004	NA	10	NA	2	40	19	Female	Mexican American	0.89	3570.865615	High School Graduate	28.31	NA	no	yes	77	108	NA	NA	Assumed alive	NA	190	2003-2004	1	NA	NA
1239	24445	2005	2003-2004	Yes	12	NA	1	36	29	Female	Non-Hispanic White	1.67	77331.74623	College Graduate or above	22.12	never	no	no	82	114	no	no	Assumed alive	NA	197	2003-2004	NA	NA	NA
1240	24446	2006	2003-2004	NA	12	NA	2	30	12	Female	Mexican American	2.25	6004.558667	6th Grade	24.74	NA	no	no	56	102	NA	NA	NA	NA	NA	2003-2004	NA	NA	NA
1241	24449	2009	2003-2004	NA	12	NA	2	29	14	Female	Non-Hispanic Black	2.92	5281.356677	8th Grade	43.46	NA	no	no	61	120	NA	NA	NA	NA	NA	2003-2004	NA	NA	NA
1242	24452	2011	2003-2004	NA	NA	NA	2	39	36	Female	Non-Hispanic White	1.77	84517.57242	Some College or AA degree	37.7	former	no	yes	71	101	no	no	Assumed alive	NA	199	2003-2004	NA	NA	NA
1243	24459	2015	2003-2004	NA	11	NA	2	33	16	Female	Non-Hispanic Black	2	6489.656077	9th Grade	21.18	NA	no	no	65	106	NA	NA	NA	NA	NA	2003-2004	NA	NA	NA
1244	24460	2016	2003-2004	Yes	14	43	2	39	46	Female	Non-Hispanic White	5	113026.5006	High School Grad/GED or Equivalent	27.14	former	no	no	70	109	no	no	Assumed alive	NA	200	2003-2004	1	NA	NA
1245	24462	2017	2003-2004	Yes	12	40	2	32	80	Female	Non-Hispanic White	1.6	27624.63418	High School Grad/GED or Equivalent	32.72	never	no	no	62	130	no	no	Assumed deceased	Cerebrovascular diseases (I60-I69)	182	2003-2004	4	NA	NA
1246	24463	2018	2003-2004	No	13	31	1	35	59	Female	Non-Hispanic Black	1.39	27180.45831	Less Than 9th Grade	29.82	never	no	yes	93	162	no	no	Assumed alive	NA	196	2003-2004	5	NA	NA
1247	24465	2019	2003-2004	NA	12	NA	1	40	16	Female	Mexican American	4.78	4268.481179	10th Grade	20.26	NA	no	no	78	108	NA	NA	NA	NA	NA	2003-2004	NA	NA	NA
1248	24469	2021	2003-2004	No	16	43	2	34	70	Female	Other Race - Including Multi-Racial	1.85	52863.63456	High School Grad/GED or Equivalent	21.76	former	no	no	73	115	no	no	Assumed alive	NA	202	2003-2004	4	NA	NA
1249	24471	2022	2003-2004	Yes	10	NA	1	41	22	Female	Mexican American	0.16	26417.05428	9-11th Grade (Includes 12th grade with no diploma)	22.1	former	no	no	60	93	no	no	Assumed alive	NA	180	2003-2004	NA	NA	NA
1250	24472	2023	2003-2004	NA	13	NA	1	31	15	Female	Mexican American	2.88	6941.169144	9th Grade	19.53	NA	no	no	52	104	NA	NA	NA	NA	NA	2003-2004	NA	NA	NA
1251	24478	2027	2003-2004	No	11	43	2	35	60	Female	Non-Hispanic White	1.61	30176.12698	Some College or AA degree	20.02	now	no	no	61	124	no	no	Assumed deceased	Malignant neoplasms (C00-C97)	179	2003-2004	1	NA	NA
1252	24479	2028	2003-2004	Yes	12	NA	1	38	26	Female	Non-Hispanic White	0.21	62145.32922	Some College or AA degree	41.52	former	no	no	71	133	no	no	Assumed alive	NA	184	2003-2004	3	NA	NA
1253	24480	2029	2003-2004	NA	NA	NA	2	41	14	Female	Non-Hispanic Black	1.56	6420.590262	8th Grade	23.69	NA	no	no	62	110	NA	NA	NA	NA	NA	2003-2004	NA	NA	NA
1254	24482	2030	2003-2004	No	13	NA	2	40	33	Female	Mexican American	1.03	24375.15633	High School Grad/GED or Equivalent	33.07	never	no	no	65	106	no	no	Assumed alive	NA	190	2003-2004	NA	NA	NA
1255	24489	2033	2003-2004	No	15	NA	1	40	41	Female	Mexican American	NA	17868.32873	Less Than 9th Grade	27.61	never	no	no	65	101	no	no	Assumed alive	NA	183	2003-2004	5	NA	NA
1256	24495	2036	2003-2004	NA	12	NA	2	32	18	Female	Non-Hispanic White	1.15	7397.111002	11th Grade	27.31	NA	NA	no	43	89	NA	NA	Assumed alive	NA	192	2003-2004	1	NA	NA
1257	24497	2038	2003-2004	NA	15	NA	1	43	18	Female	Mexican American	0.88	4450.490064	12th Grade, No Diploma	24.71	NA	no	no	49	98	NA	NA	Assumed alive	NA	185	2003-2004	NA	NA	NA
1258	24499	2040	2003-2004	No	12	NA	2	36	32	Female	Non-Hispanic Black	1.27	46505.65591	College Graduate or above	23.42	never	no	no	83	123	no	no	Assumed alive	NA	201	2003-2004	6	NA	NA
1259	24501	2042	2003-2004	NA	NA	NA	2	41	18	Female	Mexican American	NA	6279.819866	High School Graduate	19.43	NA	no	no	52	89	NA	NA	Assumed alive	NA	191	2003-2004	NA	NA	NA
1260	24503	2044	2003-2004	No	12	NA	2	37	26	Female	Non-Hispanic White	5	7408.713128	College Graduate or above	22.01	never	NA	no	42	97	no	no	Assumed alive	NA	182	2003-2004	2	NA	NA
1261	24507	2046	2003-2004	No	16	49	2	39	51	Female	Other Race - Including Multi-Racial	3.27	83562.61645	Some College or AA degree	23.27	never	no	yes	88	141	yes	yes	Assumed alive	NA	200	2003-2004	4	NA	NA
1262	24508	2047	2003-2004	Yes	14	47	1	35	53	Female	Other Race - Including Multi-Racial	4.91	77070.57622	Some College or AA degree	27.51	never	DM	yes	86	142	no	no	Assumed alive	NA	196	2003-2004	4	NA	NA
1263	24511	2049	2003-2004	Yes	13	49	2	35	49	Female	Other Race - Including Multi-Racial	5	107288.7306	College Graduate or above	20.01	now	no	no	78	124	no	no	Assumed alive	NA	184	2003-2004	2	NA	NA
1264	24512	2050	2003-2004	NA	10	NA	2	42	19	Female	Non-Hispanic Black	1	6062.174004	High School Graduate	36.69	NA	no	no	74	113	NA	NA	Assumed alive	NA	201	2003-2004	NA	NA	NA
1265	24513	2051	2003-2004	Yes	16	NA	2	34	54	Female	Mexican American	1.07	21662.64958	College Graduate or above	24.45	now	no	yes	68	100	no	no	Assumed alive	NA	203	2003-2004	22	NA	NA
1266	24515	2052	2003-2004	No	10	28	1	33	69	Female	Non-Hispanic White	1.2	25366.19433	Some College or AA degree	31.89	never	no	yes	78	151	yes	no	Assumed deceased	Malignant neoplasms (C00-C97)	128	2003-2004	5	NA	NA
1267	24521	2054	2003-2004	Yes	17	NA	1	41	30	Female	Non-Hispanic White	2.72	74034.09742	Some College or AA degree	30.62	now	no	no	NA	NA	no	no	Assumed alive	NA	179	2003-2004	2	NA	NA
1268	24522	2055	2003-2004	NA	13	NA	2	30	13	Female	Non-Hispanic White	3.98	30991.4816	8th Grade	22.13	NA	no	no	28	104	NA	NA	NA	NA	NA	2003-2004	NA	NA	NA
1269	24525	2057	2003-2004	No	14	NA	1	32	46	Female	Non-Hispanic White	3.93	123454.6789	Less Than 9th Grade	24.01	never	no	no	71	102	no	no	Assumed alive	NA	189	2003-2004	3	NA	NA
1270	24526	2058	2003-2004	Yes	14	59	1	30	64	Female	Non-Hispanic Black	0.91	13848.7069	Some College or AA degree	34.47	never	no	yes	68	160	no	no	Assumed alive	NA	198	2003-2004	4	NA	NA
1271	24527	2059	2003-2004	NA	NA	NA	2	35	17	Female	Non-Hispanic Black	NA	6127.822377	10th Grade	21.78	NA	no	no	NA	NA	NA	NA	NA	NA	NA	2003-2004	NA	NA	NA
1272	24528	2060	2003-2004	No	14	NA	1	38	84	Female	Non-Hispanic White	NA	21440.71859	High School Grad/GED or Equivalent	22.17	never	no	yes	82	180	no	no	Assumed deceased	Diseases of heart (I00-I09, I11, I13, I20-I51)	52	2003-2004	3	NA	NA
1273	24529	2061	2003-2004	No	11	NA	1	32	50	Female	Non-Hispanic Black	1.11	31834.09412	High School Grad/GED or Equivalent	18.77	never	no	no	68	99	no	no	Assumed alive	NA	189	2003-2004	6	NA	NA
1274	24536	2062	2003-2004	NA	12	NA	2	35	14	Female	Non-Hispanic Black	0.48	6493.425342	8th Grade	25.36	NA	no	no	66	114	NA	NA	NA	NA	NA	2003-2004	NA	NA	NA
1275	24540	2064	2003-2004	No	14	59	1	30	60	Female	Non-Hispanic Black	0.51	12830.00269	High School Grad/GED or Equivalent	28.31	now	DM	yes	NA	NA	no	no	Assumed alive	NA	196	2003-2004	5	NA	NA
1276	24545	2066	2003-2004	No	14	55	2	31	56	Female	Non-Hispanic White	0.09	44195.46616	High School Grad/GED or Equivalent	44.19	never	no	yes	87	164	no	no	Assumed alive	NA	195	2003-2004	2	NA	NA
1277	24546	2067	2003-2004	NA	0	NA	1	32	12	Female	Non-Hispanic Black	2.56	7749.055998	5th Grade	19.38	NA	no	no	38	82	NA	NA	NA	NA	NA	2003-2004	NA	NA	NA
1278	24549	2068	2003-2004	NA	9	NA	1	43	16	Female	Other Hispanic	0.84	4680.428223	9th Grade	40.93	NA	NA	yes	60	106	NA	NA	NA	NA	NA	2003-2004	1	NA	NA
1279	24553	2070	2003-2004	NA	12	NA	2	30	17	Female	Non-Hispanic White	1.06	16022.40946	11th Grade	27.37	NA	no	no	58	104	NA	NA	NA	NA	NA	2003-2004	NA	NA	NA
1280	24554	2071	2003-2004	NA	0	NA	2	41	13	Female	Non-Hispanic Black	2.55	6754.028725	8th Grade	28.99	NA	no	no	50	110	NA	NA	NA	NA	NA	2003-2004	NA	NA	NA
1281	24559	2072	2003-2004	NA	12	NA	2	31	19	Female	Non-Hispanic White	0.64	20454.45825	11th Grade	22.74	NA	no	no	58	116	NA	NA	Assumed alive	NA	196	2003-2004	2	NA	NA
1282	24562	2074	2003-2004	Yes	12	55	2	30	62	Female	Non-Hispanic White	5	45999.31887	Some College or AA degree	35.82	never	no	no	71	108	no	no	Assumed alive	NA	199	2003-2004	3	NA	NA
1283	24565	2075	2003-2004	No	12	50	2	30	70	Female	Non-Hispanic White	2.8	41278.19447	College Graduate or above	30.37	never	DM	yes	NA	NA	no	no	Assumed alive	NA	199	2003-2004	1	NA	NA
1284	24566	2076	2003-2004	NA	0	NA	2	33	13	Female	Non-Hispanic White	2	42147.35197	6th Grade	34.06	NA	no	no	56	100	NA	NA	NA	NA	NA	2003-2004	NA	NA	NA
1285	24568	2078	2003-2004	Yes	12	NA	2	39	33	Female	Mexican American	1.49	29588.04583	High School Grad/GED or Equivalent	27.51	never	no	no	74	104	no	no	Assumed alive	NA	201	2003-2004	2	NA	NA
1286	24569	2079	2003-2004	NA	12	NA	1	34	12	Female	Other Race - Including Multi-Racial	3.26	39135.25133	6th Grade	18.37	NA	no	no	43	72	NA	NA	NA	NA	NA	2003-2004	NA	NA	NA
1287	24571	2080	2003-2004	No	14	46	1	42	67	Female	Non-Hispanic Black	0.89	27049.14947	High School Grad/GED or Equivalent	28.77	never	DM	yes	63	120	yes	no	Assumed alive	NA	194	2003-2004	5	NA	NA
1288	24572	2081	2003-2004	No	13	NA	1	31	31	Female	Non-Hispanic White	2.55	87166.7447	High School Grad/GED or Equivalent	22.14	never	no	no	62	116	no	no	Assumed alive	NA	197	2003-2004	3	NA	NA
1289	24573	2082	2003-2004	Yes	12	52	1	32	56	Female	Non-Hispanic White	5	93639.88382	High School Grad/GED or Equivalent	33.28	former	no	no	76	114	no	no	Assumed alive	NA	188	2003-2004	5	NA	NA
1290	24574	2083	2003-2004	Yes	10	50	2	32	52	Female	Non-Hispanic White	5	101756.1151	College Graduate or above	40.58	never	no	yes	91	121	no	no	Assumed alive	NA	191	2003-2004	NA	NA	NA
1291	24575	2084	2003-2004	No	13	51	2	34	64	Female	Non-Hispanic White	4	62334.69055	High School Grad/GED or Equivalent	22.31	former	no	no	50	136	no	no	Assumed alive	NA	203	2003-2004	2	NA	NA
1292	24581	2086	2003-2004	NA	NA	NA	1	34	16	Female	Mexican American	1.85	5092.939361	8th Grade	NA	NA	no	no	79	107	NA	NA	NA	NA	NA	2003-2004	NA	NA	NA
1293	24582	2087	2003-2004	Yes	14	NA	2	38	38	Female	Mexican American	3.71	41483.44323	Some College or AA degree	18.67	never	no	no	78	109	no	no	Assumed alive	NA	192	2003-2004	2	NA	NA
1294	24583	2088	2003-2004	No	11	50	1	42	63	Female	Non-Hispanic White	2.34	92618.37506	High School Grad/GED or Equivalent	26.03	now	no	no	58	138	yes	yes	Assumed deceased	Diseases of heart (I00-I09, I11, I13, I20-I51)	78	2003-2004	2	NA	NA
1295	24591	2092	2003-2004	NA	NA	NA	1	40	82	Female	Non-Hispanic White	3.47	24538.30342	Less Than 9th Grade	22.07	former	no	no	NA	NA	yes	no	Assumed deceased	Diseases of heart (I00-I09, I11, I13, I20-I51)	0	2003-2004	NA	NA	NA
1296	24592	2093	2003-2004	NA	12	NA	2	31	17	Female	Non-Hispanic White	5	38949.21455	10th Grade	21.49	NA	no	no	43	97	NA	NA	NA	NA	NA	2003-2004	NA	NA	NA
1297	24596	2094	2003-2004	NA	0	NA	1	32	13	Female	Non-Hispanic White	NA	45675.05326	6th Grade	32.11	NA	no	no	52	124	NA	NA	NA	NA	NA	2003-2004	NA	NA	NA
1298	24601	2096	2003-2004	Yes	11	NA	1	32	23	Female	Non-Hispanic Black	0.07	7240.337451	9-11th Grade (Includes 12th grade with no diploma)	28.41	never	NA	no	54	104	no	no	Assumed alive	NA	188	2003-2004	2	NA	NA
1299	24602	2097	2003-2004	Yes	NA	NA	1	30	42	Female	Non-Hispanic Black	NA	26792.95818	High School Grad/GED or Equivalent	28.6	never	no	no	84	138	no	no	Assumed alive	NA	198	2003-2004	7	NA	NA
1300	24604	2099	2003-2004	Yes	16	52	1	31	55	Female	Non-Hispanic White	5	50491.78798	Some College or AA degree	25.12	never	no	no	82	114	no	no	Assumed alive	NA	197	2003-2004	2	NA	NA
1301	24605	2100	2003-2004	Yes	12	NA	2	36	40	Female	Non-Hispanic Black	1.04	36443.37549	Some College or AA degree	51.67	never	no	no	NA	NA	no	no	Assumed alive	NA	203	2003-2004	5	NA	NA
1302	24607	2101	2003-2004	NA	13	NA	2	37	17	Female	Non-Hispanic White	2.64	37588.30404	10th Grade	19.93	NA	no	no	52	104	NA	NA	NA	NA	NA	2003-2004	NA	NA	NA
1303	24611	2105	2003-2004	Yes	13	38	2	32	81	Female	Non-Hispanic White	0.75	28157.68347	High School Grad/GED or Equivalent	24.7	former	no	yes	82	140	no	no	Assumed deceased	Diseases of heart (I00-I09, I11, I13, I20-I51)	79	2003-2004	1	NA	NA
1304	24612	2106	2003-2004	NA	14	NA	1	43	14	Female	Mexican American	1.49	5646.637666	8th Grade	19.45	NA	no	no	62	88	NA	NA	NA	NA	NA	2003-2004	NA	NA	NA
1305	24617	2108	2003-2004	No	14	28	2	36	61	Female	Non-Hispanic White	2.69	63750.67395	High School Grad/GED or Equivalent	24.65	never	no	yes	82	148	no	no	Assumed alive	NA	200	2003-2004	1	NA	NA
1306	24623	2111	2003-2004	NA	NA	NA	1	41	14	Female	Mexican American	0.98	3796.882443	8th Grade	27.23	NA	no	no	58	102	NA	NA	NA	NA	NA	2003-2004	NA	NA	NA
1307	24625	2112	2003-2004	No	13	NA	1	36	24	Female	Non-Hispanic Black	0.27	6603.013273	9-11th Grade (Includes 12th grade with no diploma)	39.5	never	NA	no	51	114	no	no	Assumed alive	NA	198	2003-2004	5	NA	NA
1308	24630	2115	2003-2004	Yes	11	NA	1	36	23	Female	Other Hispanic	2.72	75499.59337	Some College or AA degree	31.38	now	no	no	83	118	no	no	Assumed alive	NA	195	2003-2004	NA	NA	NA
1309	24634	2119	2003-2004	NA	12	NA	2	31	13	Female	Non-Hispanic White	0	29060.54663	6th Grade	30.29	NA	no	no	52	102	NA	NA	NA	NA	NA	2003-2004	NA	NA	NA
1310	24636	2120	2003-2004	No	14	NA	1	35	22	Female	Non-Hispanic Black	0.56	6141.014252	Some College or AA degree	28.48	never	no	no	75	99	no	no	Assumed alive	NA	195	2003-2004	2	NA	NA
1311	24640	2122	2003-2004	Yes	13	NA	1	30	46	Female	Non-Hispanic Black	2.62	26792.95818	Some College or AA degree	25.1	now	no	yes	101	186	no	no	Assumed deceased	Diseases of heart (I00-I09, I11, I13, I20-I51)	91	2003-2004	3	NA	NA
1312	24642	2124	2003-2004	No	15	40	2	31	85	Female	Non-Hispanic White	1.18	24435.24226	High School Grad/GED or Equivalent	24.84	never	no	yes	50	157	no	no	Assumed deceased	Cerebrovascular diseases (I60-I69)	52	2003-2004	2	NA	NA
1313	24643	2125	2003-2004	Yes	15	55	1	43	65	Female	Mexican American	2.23	3372.169462	Less Than 9th Grade	29.11	never	no	no	59	110	no	no	Assumed alive	NA	185	2003-2004	2	NA	NA
1314	24647	2128	2003-2004	No	14	45	1	35	61	Female	Non-Hispanic White	4.21	52775.45502	Some College or AA degree	28.03	former	no	no	82	134	no	no	Assumed deceased	Diseases of heart (I00-I09, I11, I13, I20-I51)	85	2003-2004	2	NA	NA
1315	24649	2130	2003-2004	No	10	NA	1	37	33	Female	Non-Hispanic Black	1.38	33758.60634	High School Grad/GED or Equivalent	31.91	never	no	no	62	118	no	no	Assumed alive	NA	191	2003-2004	2	NA	NA
1316	24652	2132	2003-2004	NA	13	NA	1	35	18	Female	Non-Hispanic Black	1.09	6053.497022	High School Graduate	20.44	NA	no	no	56	108	NA	NA	Assumed alive	NA	197	2003-2004	NA	NA	NA
1317	24658	2136	2003-2004	No	11	42	1	34	67	Female	Mexican American	1.9	4049.798932	Less Than 9th Grade	22.03	now	no	no	NA	NA	no	no	Assumed alive	NA	193	2003-2004	5	NA	NA
1318	24660	2138	2003-2004	Yes	11	NA	1	42	44	Female	Non-Hispanic Black	1.86	23850.19591	High School Grad/GED or Equivalent	36.14	now	no	yes	56	103	no	no	Assumed alive	NA	193	2003-2004	7	NA	NA
1319	24662	2139	2003-2004	No	17	36	2	37	63	Female	Non-Hispanic White	3.16	61278.49639	9-11th Grade (Includes 12th grade with no diploma)	32.36	never	no	no	74	132	no	no	Assumed alive	NA	180	2003-2004	4	NA	NA
1320	24663	2140	2003-2004	NA	11	NA	1	33	17	Female	Mexican American	4.91	6296.098382	11th Grade	31.13	NA	NA	no	51	106	NA	NA	NA	NA	NA	2003-2004	NA	NA	NA
1321	24667	2141	2003-2004	NA	11	NA	1	41	19	Female	Non-Hispanic Black	1.24	5749.294146	High School Graduate	33.13	NA	no	no	67	105	NA	NA	Assumed alive	NA	181	2003-2004	1	NA	NA
1322	24668	2142	2003-2004	No	11	49	2	34	50	Female	Non-Hispanic White	NA	41981.29452	High School Grad/GED or Equivalent	42.6	now	no	no	NA	NA	no	no	Assumed alive	NA	202	2003-2004	2	NA	NA
1323	24671	2144	2003-2004	No	14	50	1	39	72	Female	Non-Hispanic Black	1.54	19241.94228	Some College or AA degree	26.68	never	no	yes	86	194	yes	yes	Assumed deceased	All other causes (residual)	115	2003-2004	2	NA	NA
1324	24676	2147	2003-2004	Yes	12	NA	2	32	37	Female	Mexican American	0.85	35579.9159	High School Grad/GED or Equivalent	42.65	now	no	no	NA	NA	no	no	Assumed alive	NA	192	2003-2004	3	NA	NA
1325	24680	2148	2003-2004	Yes	13	50	1	34	74	Female	Mexican American	0.33	4450.406011	Less Than 9th Grade	33.91	never	no	yes	82	204	no	no	Assumed alive	NA	191	2003-2004	14	NA	NA
1326	24684	2149	2003-2004	NA	13	NA	1	35	13	Female	Non-Hispanic White	0.5	38505.25526	7th Grade	18.42	NA	no	no	72	102	NA	NA	NA	NA	NA	2003-2004	NA	NA	NA
1327	24685	2150	2003-2004	NA	12	NA	2	32	19	Female	Non-Hispanic White	4.24	31173.35936	High School Graduate	20.64	NA	no	no	48	97	NA	NA	Assumed alive	NA	192	2003-2004	NA	NA	NA
1328	24690	2153	2003-2004	NA	11	NA	1	33	13	Female	Non-Hispanic Black	2.32	6502.443753	7th Grade	21.65	NA	no	no	67	94	NA	NA	NA	NA	NA	2003-2004	NA	NA	NA
1329	24691	2154	2003-2004	NA	11	NA	1	43	13	Female	Mexican American	0.79	4416.283197	8th Grade	21.28	NA	no	no	69	104	NA	NA	NA	NA	NA	2003-2004	NA	NA	NA
1330	24697	2157	2003-2004	NA	10	NA	1	37	12	Female	Non-Hispanic Black	5	7304.945503	6th Grade	17.91	NA	no	no	62	106	NA	NA	NA	NA	NA	2003-2004	NA	NA	NA
1331	24701	2158	2003-2004	No	12	NA	2	35	33	Female	Non-Hispanic White	5	82173.92742	College Graduate or above	44.46	never	no	no	74	113	no	no	Assumed alive	NA	183	2003-2004	1	NA	NA
1332	24702	2159	2003-2004	No	16	48	2	31	71	Female	Non-Hispanic White	1.92	55341.31732	High School Grad/GED or Equivalent	22.51	former	no	no	69	136	no	no	Assumed alive	NA	196	2003-2004	NA	NA	NA
1333	24704	2161	2003-2004	NA	13	NA	1	33	14	Female	Non-Hispanic White	5	37942.81412	8th Grade	22.17	NA	no	no	69	113	NA	NA	NA	NA	NA	2003-2004	NA	NA	NA
1334	24706	2163	2003-2004	NA	9	NA	1	30	18	Female	Non-Hispanic Black	0.11	6027.643425	10th Grade	20.67	NA	no	no	76	108	NA	NA	Assumed alive	NA	199	2003-2004	NA	NA	NA
1335	24712	2167	2003-2004	NA	10	NA	1	40	14	Female	Mexican American	5	5469.659666	8th Grade	20.05	NA	no	no	67	94	NA	NA	NA	NA	NA	2003-2004	NA	NA	NA
1336	24717	2168	2003-2004	NA	NA	NA	1	36	66	Female	Non-Hispanic Black	2.27	14080.08494	High School Grad/GED or Equivalent	26.46	never	no	yes	75	167	no	no	Assumed alive	NA	194	2003-2004	NA	NA	NA
1337	24719	2169	2003-2004	Yes	13	NA	1	41	31	Female	Non-Hispanic Black	0.82	38687.52518	Some College or AA degree	35.29	now	no	yes	74	128	no	no	Assumed alive	NA	181	2003-2004	2	NA	NA
1338	24720	2170	2003-2004	Yes	11	NA	1	33	24	Female	Non-Hispanic White	3.9	70440.90555	Some College or AA degree	26.61	former	NA	no	47	121	no	no	Assumed alive	NA	186	2003-2004	1	NA	NA
1339	24721	2171	2003-2004	No	11	41	1	37	58	Female	Non-Hispanic White	5	88273.2359	High School Grad/GED or Equivalent	26.75	never	no	yes	80	106	no	no	Assumed alive	NA	191	2003-2004	4	NA	NA
1340	24722	2172	2003-2004	Yes	13	NA	2	37	23	Female	Non-Hispanic White	1.61	82303.63832	College Graduate or above	23.29	former	no	no	64	113	no	no	Assumed alive	NA	181	2003-2004	1	NA	NA
1341	24725	2174	2003-2004	Yes	12	NA	2	35	21	Female	Non-Hispanic Black	1.32	29813.62557	High School Grad/GED or Equivalent	29.38	never	no	no	66	101	no	no	Assumed alive	NA	183	2003-2004	1	NA	NA
1342	24731	2177	2003-2004	Yes	13	55	2	39	56	Female	Non-Hispanic Black	5	29097.57954	Some College or AA degree	27.48	former	DM	yes	68	132	no	no	Assumed alive	NA	200	2003-2004	3	NA	NA
1343	24733	2178	2003-2004	No	11	39	2	34	48	Female	Other Hispanic	0.83	53754.94882	High School Grad/GED or Equivalent	30.27	now	no	no	81	129	yes	no	Assumed alive	NA	203	2003-2004	1	NA	NA
1344	24736	2179	2003-2004	Yes	10	NA	1	37	30	Female	Non-Hispanic White	5	8086.523493	Some College or AA degree	51.14	never	NA	no	74	124	no	no	Assumed alive	NA	192	2003-2004	1	NA	NA
1345	24738	2180	2003-2004	Yes	11	NA	2	33	26	Female	Non-Hispanic Black	0.38	6453.373925	9-11th Grade (Includes 12th grade with no diploma)	27.01	now	NA	no	53	101	no	no	Assumed alive	NA	189	2003-2004	12	NA	NA
1346	24742	2182	2003-2004	No	12	50	1	42	83	Female	Non-Hispanic White	1.77	35539.33732	9-11th Grade (Includes 12th grade with no diploma)	31.32	never	no	yes	72	130	yes	no	Assumed alive	NA	194	2003-2004	2	NA	NA
1347	24745	2183	2003-2004	No	15	48	2	37	55	Female	Non-Hispanic Black	5	31293.95189	College Graduate or above	18.76	never	no	yes	74	111	no	no	Assumed alive	NA	182	2003-2004	2	NA	NA
1348	24748	2185	2003-2004	No	13	45	2	30	80	Female	Non-Hispanic White	0.84	19089.34711	High School Grad/GED or Equivalent	26.16	never	no	yes	8	124	no	no	Assumed deceased	All other causes (residual)	74	2003-2004	4	NA	NA
1349	24751	2186	2003-2004	No	15	35	2	37	76	Female	Non-Hispanic White	1.5	56028.33957	Some College or AA degree	25.66	never	IFG	yes	18	141	yes	no	Assumed deceased	All other causes (residual)	15	2003-2004	NA	NA	NA
1350	24752	2187	2003-2004	Yes	12	53	2	31	54	Female	Non-Hispanic White	4.47	90104.63404	High School Grad/GED or Equivalent	29.51	now	DM	yes	78	112	no	no	Assumed alive	NA	195	2003-2004	32	NA	NA
1351	24755	2189	2003-2004	No	15	44	1	37	79	Female	Non-Hispanic White	2.23	50501.96677	High School Grad/GED or Equivalent	26.92	former	no	yes	58	160	yes	no	Assumed deceased	Malignant neoplasms (C00-C97)	130	2003-2004	7	NA	NA
1352	24756	2190	2003-2004	Yes	11	NA	1	29	38	Female	Non-Hispanic White	2.23	83198.51814	Some College or AA degree	28.46	never	no	no	72	103	no	no	Assumed alive	NA	181	2003-2004	2	NA	NA
1353	24757	2191	2003-2004	No	13	44	1	30	82	Female	Non-Hispanic White	3.71	20274.46812	9-11th Grade (Includes 12th grade with no diploma)	31.02	former	no	yes	74	164	no	no	Assumed deceased	Diseases of heart (I00-I09, I11, I13, I20-I51)	191	2003-2004	3	NA	NA
1354	24758	2192	2003-2004	NA	13	NA	2	33	16	Female	Non-Hispanic Black	2.06	6145.861832	10th Grade	22.83	NA	no	no	NA	NA	NA	NA	NA	NA	NA	2003-2004	NA	NA	NA
1355	24759	2193	2003-2004	No	10	35	1	29	68	Female	Non-Hispanic White	1.64	53379.4996	Some College or AA degree	32.21	now	DM	yes	69	151	yes	yes	Assumed deceased	Chronic lower respiratory diseases (J40-J47)	95	2003-2004	3	NA	NA
1356	24760	2194	2003-2004	Yes	11	NA	2	33	25	Female	Non-Hispanic White	5	6968.501952	Some College or AA degree	31.67	former	NA	no	40	117	no	no	Assumed alive	NA	181	2003-2004	3	NA	NA
1357	24761	2195	2003-2004	NA	14	NA	2	43	19	Female	Other Race - Including Multi-Racial	0.64	16674.42104	More than high school	22.66	NA	no	no	61	104	NA	NA	Assumed alive	NA	202	2003-2004	NA	NA	NA
1358	24763	2197	2003-2004	Yes	13	NA	1	29	52	Female	Non-Hispanic White	4.42	84653.90704	High School Grad/GED or Equivalent	22.14	former	no	yes	87	125	no	no	Assumed deceased	All other causes (residual)	44	2003-2004	3	NA	NA
1359	24765	2198	2003-2004	NA	12	NA	1	34	18	Female	Mexican American	0.67	4918.862694	11th Grade	16.18	NA	no	yes	69	116	NA	NA	Assumed alive	NA	193	2003-2004	NA	NA	NA
1360	24767	2199	2003-2004	Yes	12	NA	2	32	30	Female	Non-Hispanic White	5	9825.913312	Some College or AA degree	31.06	never	NA	no	NA	NA	no	no	Assumed alive	NA	192	2003-2004	3	NA	NA
1361	24772	2202	2003-2004	NA	10	NA	2	38	12	Female	Mexican American	0.96	7710.507758	6th Grade	20.67	NA	no	no	54	108	NA	NA	NA	NA	NA	2003-2004	NA	NA	NA
1362	24773	2203	2003-2004	Yes	12	45	1	32	61	Female	Non-Hispanic White	2.23	58098.9094	High School Grad/GED or Equivalent	22.11	never	no	no	70	115	no	no	Assumed alive	NA	189	2003-2004	6	NA	NA
1363	24776	2204	2003-2004	No	13	50	2	30	73	Female	Non-Hispanic White	2.58	42415.39654	Some College or AA degree	44.68	never	no	yes	39	154	no	no	Assumed alive	NA	198	2003-2004	1	NA	NA
1364	24779	2205	2003-2004	NA	14	NA	1	31	16	Female	Mexican American	1.74	6427.008467	11th Grade	21.47	NA	no	no	69	111	NA	NA	NA	NA	NA	2003-2004	NA	NA	NA
1365	24782	2206	2003-2004	Yes	16	NA	2	35	21	Female	Non-Hispanic White	2.36	75357.39074	Some College or AA degree	17.03	never	no	no	73	105	no	no	Assumed alive	NA	184	2003-2004	NA	NA	NA
1366	24783	2207	2003-2004	Yes	12	NA	1	40	21	Female	Mexican American	1.44	31102.89103	Less Than 9th Grade	24.71	never	no	no	NA	NA	no	no	Assumed alive	NA	183	2003-2004	1	NA	NA
1367	24784	2208	2003-2004	No	11	27	1	38	69	Female	Non-Hispanic White	3.71	53112.84529	9-11th Grade (Includes 12th grade with no diploma)	33.86	former	no	yes	84	126	no	no	Assumed deceased	Chronic lower respiratory diseases (J40-J47)	69	2003-2004	3	NA	NA
1368	24787	2210	2003-2004	No	15	44	2	37	65	Female	Non-Hispanic Black	4.8	14730.15212	9-11th Grade (Includes 12th grade with no diploma)	39.31	former	no	yes	NA	138	yes	yes	Assumed alive	NA	183	2003-2004	9	NA	NA
1369	24788	2211	2003-2004	Yes	10	52	2	29	53	Female	Other Hispanic	5	68739.16087	Some College or AA degree	27.42	never	no	no	70	108	no	no	Assumed alive	NA	197	2003-2004	2	NA	NA
1370	24793	2214	2003-2004	NA	12	NA	1	42	16	Female	Mexican American	NA	5557.369393	10th Grade	20.82	NA	no	no	68	86	NA	NA	NA	NA	NA	2003-2004	NA	NA	NA
1371	24794	2215	2003-2004	No	14	NA	1	39	34	Female	Other Race - Including Multi-Racial	5	7410.949154	College Graduate or above	21.84	never	NA	no	69	102	no	no	Assumed alive	NA	194	2003-2004	4	NA	NA
1372	24795	2216	2003-2004	Yes	13	50	1	35	80	Female	Non-Hispanic White	1.56	21486.77685	High School Grad/GED or Equivalent	22.57	former	no	yes	NA	NA	yes	no	Assumed deceased	Diseases of heart (I00-I09, I11, I13, I20-I51)	84	2003-2004	1	NA	NA
1373	24803	2218	2003-2004	NA	NA	NA	1	30	35	Female	Non-Hispanic White	NA	47620.14468	High School Grad/GED or Equivalent	23.53	now	no	no	NA	NA	no	no	Assumed alive	NA	197	2003-2004	NA	NA	NA
1374	24805	2219	2003-2004	Yes	10	NA	2	31	39	Female	Non-Hispanic White	3.8	76812.71609	College Graduate or above	32.23	never	no	no	62	107	no	no	Assumed alive	NA	195	2003-2004	3	NA	NA
1375	24806	2220	2003-2004	NA	NA	NA	2	30	71	Female	Non-Hispanic White	1.91	35177.9458	9-11th Grade (Includes 12th grade with no diploma)	NA	never	no	yes	NA	NA	yes	yes	Assumed deceased	All other causes (residual)	100	2003-2004	NA	NA	NA
1376	24811	2222	2003-2004	No	13	32	2	31	61	Female	Non-Hispanic Black	0.74	15203.05817	9-11th Grade (Includes 12th grade with no diploma)	49.53	now	DM	yes	65	147	no	no	Assumed deceased	All other causes (residual)	169	2003-2004	10	NA	NA
1377	24812	2223	2003-2004	No	15	46	2	34	77	Female	Non-Hispanic Black	0.84	22963.65048	Less Than 9th Grade	36.23	former	no	yes	NA	NA	no	no	Assumed deceased	Malignant neoplasms (C00-C97)	131	2003-2004	6	NA	NA
1378	24815	2224	2003-2004	NA	12	NA	2	30	18	Female	Non-Hispanic White	1.49	15984.81645	High School Graduate	25.34	NA	no	no	40	108	NA	NA	Assumed alive	NA	199	2003-2004	NA	NA	NA
1379	24816	2225	2003-2004	Yes	12	38	2	38	67	Female	Mexican American	2.03	4734.929231	High School Grad/GED or Equivalent	23.15	never	DM	yes	90	217	yes	no	Assumed deceased	Nephritis, nephrotic syndrome and nephrosis (N00-N07, N17-N19, N25-N27)	126	2003-2004	4	NA	NA
1380	24821	2228	2003-2004	Yes	11	35	2	39	39	Female	Non-Hispanic White	0.64	52378.16068	9-11th Grade (Includes 12th grade with no diploma)	34.33	now	no	yes	88	120	no	no	Assumed alive	NA	200	2003-2004	5	NA	NA
1381	24825	2231	2003-2004	NA	11	NA	1	30	17	Female	Non-Hispanic Black	1.57	6277.08734	9th Grade	21.72	NA	NA	no	64	112	NA	NA	NA	NA	NA	2003-2004	1	NA	NA
1382	24829	2233	2003-2004	NA	NA	NA	2	36	12	Female	Non-Hispanic Black	1.59	8585.203454	6th Grade	18.09	NA	no	no	61	103	NA	NA	NA	NA	NA	2003-2004	NA	NA	NA
1383	24831	2234	2003-2004	Yes	12	NA	2	36	22	Female	Non-Hispanic White	3.18	94773.59394	Some College or AA degree	44.34	never	no	no	60	78	no	no	Assumed alive	NA	201	2003-2004	NA	NA	NA
1384	24844	2240	2003-2004	Yes	11	57	2	35	62	Female	Non-Hispanic White	3.87	53254.55321	Some College or AA degree	23.37	never	no	no	67	105	no	no	Assumed alive	NA	183	2003-2004	2	NA	NA
1385	24846	2241	2003-2004	NA	10	NA	2	38	19	Female	Mexican American	0.4	6077.163118	High School Graduate	25.2	NA	no	no	63	108	NA	NA	Assumed alive	NA	188	2003-2004	1	NA	NA
1386	24848	2242	2003-2004	Yes	12	19	1	36	69	Female	Non-Hispanic Black	0.8	14650.05577	9-11th Grade (Includes 12th grade with no diploma)	42.44	former	DM	yes	64	130	yes	no	Assumed deceased	Chronic lower respiratory diseases (J40-J47)	37	2003-2004	2	NA	NA
1387	24850	2244	2003-2004	No	15	NA	1	41	48	Female	Non-Hispanic Black	1.07	25488.34493	College Graduate or above	28.62	never	no	no	71	92	no	no	Assumed deceased	Diseases of heart (I00-I09, I11, I13, I20-I51)	174	2003-2004	1	NA	NA
1388	24854	2245	2003-2004	No	12	55	1	35	85	Female	Non-Hispanic Black	2.19	20599.316	Less Than 9th Grade	31.62	never	no	no	44	118	no	no	Assumed deceased	Cerebrovascular diseases (I60-I69)	165	2003-2004	4	NA	NA
1389	24855	2246	2003-2004	NA	11	NA	2	38	13	Female	Mexican American	0.05	6023.834185	7th Grade	16.66	NA	no	no	62	93	NA	NA	NA	NA	NA	2003-2004	NA	NA	NA
1390	24862	2249	2003-2004	No	16	52	2	30	79	Female	Non-Hispanic White	0.85	31509.86998	High School Grad/GED or Equivalent	24.38	now	no	yes	72	138	yes	yes	Assumed deceased	Chronic lower respiratory diseases (J40-J47)	15	2003-2004	2	NA	NA
1391	24867	2251	2003-2004	Yes	12	48	1	37	51	Female	Non-Hispanic White	5	86181.85598	College Graduate or above	21.13	former	no	no	78	128	no	no	Assumed alive	NA	192	2003-2004	2	NA	NA
1392	24868	2252	2003-2004	No	14	NA	1	31	26	Female	Mexican American	0.82	7794.354739	Less Than 9th Grade	27.24	never	NA	no	NA	NA	no	no	Assumed alive	NA	198	2003-2004	2	NA	NA
1393	24871	2253	2003-2004	No	14	44	2	35	69	Female	Non-Hispanic Black	1.47	13486.9594	Less Than 9th Grade	28.43	never	no	yes	82	129	no	no	Assumed deceased	All other causes (residual)	118	2003-2004	8	NA	NA
1394	24878	2256	2003-2004	No	13	NA	1	35	41	Female	Other Hispanic	1.45	45392.8223	Some College or AA degree	25.67	now	no	no	65	106	no	no	Assumed alive	NA	196	2003-2004	NA	NA	NA
1395	24880	2258	2003-2004	Yes	14	54	1	30	60	Female	Non-Hispanic Black	3.47	15193.30771	Some College or AA degree	33.86	now	DM	yes	67	126	no	no	Assumed alive	NA	199	2003-2004	3	NA	NA
1396	24881	2259	2003-2004	Yes	13	NA	1	41	32	Female	Mexican American	1.46	25062.23734	9-11th Grade (Includes 12th grade with no diploma)	31.76	never	no	no	67	115	no	no	Assumed alive	NA	179	2003-2004	4	NA	NA
1397	24883	2260	2003-2004	Yes	13	NA	2	39	32	Female	Non-Hispanic White	1.33	84517.57242	Some College or AA degree	20.07	never	no	no	72	104	no	no	Assumed alive	NA	200	2003-2004	2	NA	NA
1398	24884	2261	2003-2004	NA	12	NA	1	34	16	Female	Non-Hispanic White	3.25	6772.472899	9th Grade	21.52	NA	no	no	55	89	NA	NA	NA	NA	NA	2003-2004	1	NA	NA
1399	24888	2264	2003-2004	No	15	20	1	31	51	Female	Non-Hispanic White	1.31	51962.15455	High School Grad/GED or Equivalent	25.41	now	no	no	75	104	no	no	Assumed alive	NA	198	2003-2004	1	NA	NA
1400	24897	2268	2003-2004	Yes	9	NA	1	41	42	Female	Non-Hispanic Black	1.49	25488.34493	Some College or AA degree	26.5	former	no	no	65	116	no	no	Assumed alive	NA	179	2003-2004	11	NA	NA
1401	24899	2269	2003-2004	Yes	12	50	1	39	60	Female	Non-Hispanic White	4.13	51770.87552	College Graduate or above	22.68	former	no	no	62	128	no	no	Assumed alive	NA	195	2003-2004	3	NA	NA
1402	24900	2270	2003-2004	Yes	11	40	1	34	58	Female	Mexican American	4.95	20523.97259	Less Than 9th Grade	27.43	former	no	yes	89	166	no	no	Assumed alive	NA	191	2003-2004	8	NA	NA
1403	24901	2271	2003-2004	NA	12	NA	2	37	14	Female	Non-Hispanic Black	2.59	7278.955616	8th Grade	22.3	NA	no	no	66	92	NA	NA	NA	NA	NA	2003-2004	NA	NA	NA
1404	24902	2272	2003-2004	Yes	13	45	2	33	68	Female	Non-Hispanic White	4.32	56271.89532	Some College or AA degree	24.04	never	no	no	77	127	no	no	Assumed alive	NA	188	2003-2004	3	NA	NA
1405	24903	2273	2003-2004	No	13	NA	2	33	40	Female	Non-Hispanic Black	5	28737.16048	College Graduate or above	29.56	never	no	yes	95	143	no	no	Assumed alive	NA	201	2003-2004	4	NA	NA
1406	24906	2275	2003-2004	Yes	15	NA	2	38	51	Female	Mexican American	5	27492.16203	High School Grad/GED or Equivalent	23.61	never	no	yes	78	133	no	no	Assumed alive	NA	186	2003-2004	5	NA	NA
1407	24907	2276	2003-2004	No	12	NA	1	40	35	Female	Mexican American	0.39	29169.18119	Some College or AA degree	27.95	never	no	no	66	97	no	no	Assumed alive	NA	183	2003-2004	3	NA	NA
1408	24908	2277	2003-2004	Yes	13	NA	2	30	34	Female	Non-Hispanic White	5	71805.22634	College Graduate or above	23.83	never	no	no	62	82	no	no	Assumed alive	NA	199	2003-2004	1	NA	NA
1409	24912	2280	2003-2004	Yes	13	NA	1	39	34	Female	Non-Hispanic White	5	79884.55279	College Graduate or above	27.29	former	no	no	63	109	no	no	Assumed alive	NA	195	2003-2004	1	NA	NA
1410	24913	2281	2003-2004	NA	11	NA	2	43	19	Female	Mexican American	1.11	4411.435676	12th Grade, No Diploma	23.02	NA	no	no	68	106	NA	NA	Assumed alive	NA	203	2003-2004	NA	NA	NA
1411	24916	2282	2003-2004	Yes	12	NA	1	32	24	Female	Non-Hispanic Black	1.6	33547.74977	Some College or AA degree	40.31	never	no	yes	77	112	no	no	Assumed alive	NA	190	2003-2004	1	NA	NA
1412	24917	2283	2003-2004	No	16	49	1	40	83	Female	Non-Hispanic White	5	21984.5185	Some College or AA degree	30.14	never	no	yes	72	182	no	no	Assumed deceased	Diseases of heart (I00-I09, I11, I13, I20-I51)	81	2003-2004	1	NA	NA
1413	24918	2284	2003-2004	NA	11	NA	2	41	19	Female	Non-Hispanic White	0.46	19679.98691	12th Grade, No Diploma	20.13	NA	no	no	60	104	NA	NA	Assumed alive	NA	202	2003-2004	1	NA	NA
1414	24921	2285	2003-2004	No	13	NA	2	30	24	Female	Non-Hispanic White	4.96	62469.53295	College Graduate or above	25.84	never	NA	no	48	95	no	no	Assumed alive	NA	199	2003-2004	1	NA	NA
1415	24922	2286	2003-2004	No	12	NA	1	43	20	Female	Mexican American	2.23	2232.890168	9-11th Grade (Includes 12th grade with no diploma)	31.68	never	no	no	48	118	no	no	Assumed alive	NA	183	2003-2004	3	NA	NA
1416	24924	2287	2003-2004	Yes	8	NA	1	32	22	Female	Non-Hispanic Black	1.57	7192.433014	Some College or AA degree	25.23	former	NA	no	48	103	no	no	Assumed alive	NA	189	2003-2004	2	NA	NA
1417	24932	2289	2003-2004	No	13	43	2	33	85	Female	Non-Hispanic White	0.95	22717.38568	Less Than 9th Grade	23.56	never	no	yes	NA	164	yes	yes	Assumed deceased	Diseases of heart (I00-I09, I11, I13, I20-I51)	97	2003-2004	4	NA	NA
1418	24934	2290	2003-2004	No	13	NA	1	40	24	Female	Other Race - Including Multi-Racial	5	76409.39805	College Graduate or above	20.35	never	no	no	NA	NA	no	no	Assumed alive	NA	183	2003-2004	NA	NA	NA
1419	24954	2295	2003-2004	NA	12	NA	1	31	16	Female	Mexican American	1.62	8676.461431	9th Grade	16.88	NA	no	no	60	102	NA	NA	NA	NA	NA	2003-2004	NA	NA	NA
1420	24955	2296	2003-2004	Yes	13	NA	1	30	42	Female	Non-Hispanic White	5	100324.6248	College Graduate or above	28.03	never	no	no	66	124	no	no	Assumed alive	NA	197	2003-2004	2	NA	NA
1421	24958	2298	2003-2004	NA	12	NA	2	42	12	Female	Other Race - Including Multi-Racial	1.15	29255.64027	6th Grade	27.02	NA	no	no	55	115	NA	NA	NA	NA	NA	2003-2004	NA	NA	NA
1422	24960	2299	2003-2004	NA	12	NA	1	37	15	Female	Non-Hispanic Black	0.42	7014.655738	9th Grade	18.09	NA	no	no	52	100	NA	NA	NA	NA	NA	2003-2004	NA	NA	NA
1423	24962	2301	2003-2004	Yes	15	NA	1	29	28	Female	Non-Hispanic White	5	74489.35178	Some College or AA degree	16.54	now	no	no	65	107	no	no	Assumed alive	NA	181	2003-2004	NA	NA	NA
1424	24964	2302	2003-2004	Yes	15	53	1	39	69	Female	Mexican American	4.45	6525.543123	High School Grad/GED or Equivalent	29.83	former	no	yes	72	136	no	no	Assumed deceased	Malignant neoplasms (C00-C97)	85	2003-2004	NA	NA	NA
1425	24966	2303	2003-2004	Yes	11	NA	2	35	47	Female	Non-Hispanic White	0.67	47851.72954	High School Grad/GED or Equivalent	32.51	now	no	yes	89	141	no	no	Assumed deceased	Chronic lower respiratory diseases (J40-J47)	140	2003-2004	6	NA	NA
1426	24969	2305	2003-2004	NA	13	NA	2	43	19	Female	Non-Hispanic White	0.64	16370.91235	More than high school	19.36	NA	no	no	47	99	NA	NA	Assumed alive	NA	202	2003-2004	NA	NA	NA
1427	24970	2306	2003-2004	Yes	13	53	1	30	60	Female	Non-Hispanic Black	2.56	13349.36939	9-11th Grade (Includes 12th grade with no diploma)	29.98	now	no	yes	86	149	no	no	Assumed alive	NA	197	2003-2004	1	NA	NA
1428	24971	2307	2003-2004	No	16	53	1	29	81	Female	Non-Hispanic White	2.64	23119.81582	Less Than 9th Grade	26.21	never	no	yes	44	174	yes	yes	Assumed deceased	All other causes (residual)	54	2003-2004	4	NA	NA
1429	24976	2310	2003-2004	NA	10	NA	2	36	19	Female	Non-Hispanic Black	0.39	8284.719323	9th Grade	NA	NA	no	no	62	82	NA	NA	Assumed alive	NA	201	2003-2004	NA	NA	NA
1430	24977	2311	2003-2004	Yes	14	NA	2	32	40	Female	Non-Hispanic White	5	100288.9732	Some College or AA degree	19.14	never	no	no	67	109	no	no	Assumed alive	NA	192	2003-2004	2	NA	NA
1431	24982	2314	2003-2004	Yes	16	NA	2	37	29	Female	Mexican American	1.91	30129.16248	High School Grad/GED or Equivalent	25.16	now	no	no	66	107	no	no	Assumed alive	NA	182	2003-2004	2	NA	NA
1432	24987	2318	2003-2004	Yes	13	NA	1	38	30	Female	Other Hispanic	5	7841.971488	College Graduate or above	20.79	never	NA	yes	69	108	no	no	Assumed alive	NA	182	2003-2004	2	NA	NA
1433	24989	2319	2003-2004	Yes	10	34	1	33	61	Female	Other Race - Including Multi-Racial	5	12825.44339	College Graduate or above	21.23	former	IFG	no	72	123	no	no	Assumed alive	NA	186	2003-2004	3	NA	NA
1434	24991	2321	2003-2004	Yes	15	51	1	33	54	Female	Non-Hispanic White	5	75944.81655	College Graduate or above	25.85	never	no	no	66	127	no	no	Assumed alive	NA	186	2003-2004	3	NA	NA
1435	24992	2322	2003-2004	No	13	NA	1	30	32	Female	Non-Hispanic Black	1.39	33758.60634	Some College or AA degree	31.52	former	NA	no	74	114	no	no	Assumed alive	NA	199	2003-2004	4	NA	NA
1436	24995	2323	2003-2004	Yes	13	NA	2	42	28	Female	Non-Hispanic White	2.69	71587.54411	Some College or AA degree	22.51	never	no	yes	88	133	no	no	Assumed alive	NA	201	2003-2004	NA	NA	NA
1437	24996	2324	2003-2004	Yes	13	35	2	38	70	Female	Mexican American	3.44	5065.586348	9-11th Grade (Includes 12th grade with no diploma)	27.84	never	no	yes	62	146	no	no	Assumed alive	NA	190	2003-2004	7	NA	NA
1438	25000	2328	2003-2004	Yes	12	NA	1	41	25	Female	Non-Hispanic White	2.78	6259.80124	9-11th Grade (Includes 12th grade with no diploma)	33.32	former	NA	no	63	110	no	no	Assumed alive	NA	180	2003-2004	1	NA	NA
1439	25006	2332	2003-2004	No	11	55	1	34	67	Female	Mexican American	4.24	5032.105704	Less Than 9th Grade	33.64	never	no	yes	65	133	yes	yes	Assumed alive	NA	190	2003-2004	8	NA	NA
1440	25007	2333	2003-2004	NA	NA	NA	2	37	63	Female	Non-Hispanic White	2.8	64919.84899	High School Grad/GED or Equivalent	20.96	never	no	no	NA	NA	yes	yes	Assumed deceased	Alzheimer's disease (G30)	101	2003-2004	NA	NA	NA
1441	25009	2334	2003-2004	Yes	14	NA	1	31	24	Female	Mexican American	2.23	39691.02311	Some College or AA degree	20.56	never	no	no	63	111	no	no	Assumed alive	NA	197	2003-2004	NA	NA	NA
1442	25013	2336	2003-2004	No	13	NA	1	29	42	Female	Non-Hispanic White	1.11	47300.52726	High School Grad/GED or Equivalent	25.08	now	IFG	no	77	103	no	no	Assumed alive	NA	182	2003-2004	4	NA	NA
1443	25016	2338	2003-2004	NA	0	NA	1	40	13	Female	Mexican American	0.71	5469.659666	7th Grade	16.65	NA	no	no	61	101	NA	NA	NA	NA	NA	2003-2004	NA	NA	NA
1444	25019	2340	2003-2004	Yes	12	NA	1	40	34	Female	Mexican American	1.86	2780.263166	High School Grad/GED or Equivalent	35.16	never	NA	no	61	116	no	no	Assumed alive	NA	182	2003-2004	4	NA	NA
1445	25022	2341	2003-2004	Yes	12	NA	1	35	34	Female	Non-Hispanic Black	0.18	35535.69341	9-11th Grade (Includes 12th grade with no diploma)	29.72	former	no	yes	105	148	no	no	Assumed alive	NA	196	2003-2004	7	NA	NA
1446	25026	2343	2003-2004	No	13	NA	1	29	20	Female	Non-Hispanic White	5	76658.54914	Some College or AA degree	26.59	never	no	no	73	106	no	no	Assumed alive	NA	181	2003-2004	NA	NA	NA
1447	25028	2344	2003-2004	Yes	10	NA	2	35	28	Female	Mexican American	0.72	31941.11149	High School Grad/GED or Equivalent	21.51	never	no	no	84	120	no	no	Assumed alive	NA	184	2003-2004	NA	NA	NA
1448	25029	2345	2003-2004	No	13	NA	1	35	40	Female	Other Hispanic	1.41	101775.5958	Some College or AA degree	22.35	now	no	no	56	110	no	no	Assumed alive	NA	197	2003-2004	2	NA	NA
1449	25032	2346	2003-2004	No	16	55	1	41	60	Female	Non-Hispanic White	5	50549.01075	Some College or AA degree	22.02	former	no	yes	84	158	no	no	Assumed alive	NA	179	2003-2004	2	NA	NA
1450	25033	2347	2003-2004	No	11	NA	1	42	32	Female	Non-Hispanic Black	5	30050.78309	Some College or AA degree	63.42	now	no	no	NA	NA	no	no	Assumed alive	NA	192	2003-2004	2	NA	NA
1451	25039	2350	2003-2004	Yes	11	31	2	39	77	Female	Non-Hispanic White	4	52762.76432	Some College or AA degree	24.52	never	no	yes	80	147	yes	no	Assumed deceased	All other causes (residual)	127	2003-2004	5	NA	NA
1452	25041	2351	2003-2004	Yes	12	NA	1	36	24	Female	Non-Hispanic White	3.34	77331.74623	College Graduate or above	23.25	never	no	no	55	103	no	no	Assumed alive	NA	197	2003-2004	NA	NA	NA
1453	25042	2352	2003-2004	No	9	NA	2	36	49	Female	Non-Hispanic Black	1.29	41217.81043	9-11th Grade (Includes 12th grade with no diploma)	28.56	never	no	yes	55	117	no	no	Assumed alive	NA	200	2003-2004	3	NA	NA
1454	25043	2353	2003-2004	No	15	59	2	31	85	Female	Non-Hispanic Black	1.44	21507.43294	9-11th Grade (Includes 12th grade with no diploma)	28.99	former	DM	yes	59	132	no	no	Assumed deceased	Alzheimer's disease (G30)	104	2003-2004	7	NA	NA
1455	25044	2354	2003-2004	NA	15	NA	2	34	18	Female	Non-Hispanic White	NA	18606.61288	High School Graduate	25.61	NA	no	no	54	102	NA	NA	Assumed alive	NA	202	2003-2004	NA	NA	NA
1456	25045	2355	2003-2004	No	12	NA	1	37	40	Female	Non-Hispanic White	3.96	116569.2748	Some College or AA degree	30.3	never	no	no	80	126	no	no	Assumed alive	NA	192	2003-2004	1	NA	NA
1457	25052	2357	2003-2004	No	12	40	1	43	58	Female	Non-Hispanic Black	1.84	31431.62218	9-11th Grade (Includes 12th grade with no diploma)	38.71	former	no	no	84	124	no	no	Assumed alive	NA	184	2003-2004	12	NA	NA
1458	25054	2358	2003-2004	Yes	12	50	2	38	64	Female	Mexican American	0.43	5714.759878	Less Than 9th Grade	43.74	never	no	yes	88	138	no	no	Assumed alive	NA	187	2003-2004	6	NA	NA
1459	25055	2359	2003-2004	No	13	NA	2	36	25	Female	Non-Hispanic Black	1.29	38405.15258	College Graduate or above	32.25	never	no	no	73	124	no	no	Assumed alive	NA	201	2003-2004	NA	NA	NA
1460	25061	2361	2003-2004	Yes	11	NA	2	33	32	Female	Non-Hispanic Black	3.6	35750.68447	Some College or AA degree	34.44	never	no	yes	100	148	no	no	Assumed alive	NA	181	2003-2004	4	NA	NA
1461	25063	2363	2003-2004	Yes	13	NA	1	29	35	Female	Non-Hispanic White	0.54	7943.154626	College Graduate or above	23.88	never	NA	no	54	88	no	no	Assumed alive	NA	181	2003-2004	3	NA	NA
1462	25068	2366	2003-2004	Yes	12	35	1	34	69	Female	Mexican American	1.19	4889.221005	Less Than 9th Grade	24.93	now	no	yes	82	167	no	no	Assumed alive	NA	191	2003-2004	5	NA	NA
1463	25074	2368	2003-2004	No	11	45	1	41	62	Female	Non-Hispanic Black	0.96	12150.9936	9-11th Grade (Includes 12th grade with no diploma)	27.99	former	DM	yes	62	126	no	no	Assumed deceased	Cerebrovascular diseases (I60-I69)	193	2003-2004	6	NA	NA
1464	25076	2369	2003-2004	No	12	NA	2	31	51	Female	Non-Hispanic White	3.98	90104.63404	College Graduate or above	31.43	never	no	no	74	121	no	no	Assumed alive	NA	187	2003-2004	3	NA	NA
1465	25085	2372	2003-2004	Yes	9	NA	2	38	21	Female	Mexican American	1.33	4491.489736	Some College or AA degree	27.93	never	NA	no	56	109	no	no	Assumed alive	NA	187	2003-2004	1	NA	NA
1466	25090	2374	2003-2004	No	9	NA	2	34	22	Female	Non-Hispanic White	0.27	71536.6703	High School Grad/GED or Equivalent	44.6	now	no	no	65	108	no	no	Assumed alive	NA	202	2003-2004	2	NA	NA
1467	25096	2376	2003-2004	Yes	10	35	1	31	65	Female	Non-Hispanic White	3.28	68641.51944	Some College or AA degree	32.18	now	no	yes	64	116	no	no	Assumed deceased	Malignant neoplasms (C00-C97)	135	2003-2004	7	NA	NA
1468	25100	2378	2003-2004	No	13	56	1	34	63	Female	Mexican American	NA	4753.44355	9-11th Grade (Includes 12th grade with no diploma)	34.8	never	no	no	64	139	no	no	Assumed alive	NA	194	2003-2004	5	NA	NA
1469	25101	2379	2003-2004	NA	NA	NA	1	39	16	Female	Mexican American	2.09	4092.429525	10th Grade	19.68	NA	no	no	61	97	NA	NA	NA	NA	NA	2003-2004	NA	NA	NA
1470	25102	2380	2003-2004	No	14	NA	1	35	84	Female	Other Hispanic	5	21113.88898	High School Grad/GED or Equivalent	23.54	never	DM	yes	65	146	no	no	Assumed deceased	Malignant neoplasms (C00-C97)	110	2003-2004	2	NA	NA
1471	25104	2381	2003-2004	NA	NA	NA	1	43	48	Female	Mexican American	5	20294.65985	High School Grad/GED or Equivalent	43.45	never	DM	yes	NA	NA	yes	yes	Assumed alive	NA	184	2003-2004	NA	NA	NA
1472	25106	2383	2003-2004	No	12	37	1	33	47	Female	Non-Hispanic Black	2.32	26621.09736	9-11th Grade (Includes 12th grade with no diploma)	37.32	former	no	yes	78	113	no	no	Assumed alive	NA	186	2003-2004	6	NA	NA
1473	25107	2384	2003-2004	No	10	NA	2	32	48	Female	Mexican American	3.98	23579.74017	College Graduate or above	33.62	never	DM	yes	73	158	yes	no	Assumed alive	NA	192	2003-2004	4	NA	NA
1474	25112	2387	2003-2004	NA	12	NA	2	31	17	Female	Non-Hispanic Black	NA	6439.752085	9th Grade	19.89	NA	no	no	56	115	NA	NA	NA	NA	NA	2003-2004	NA	NA	NA
1475	25114	2388	2003-2004	No	12	NA	1	43	28	Female	Mexican American	2.4	4738.420342	Less Than 9th Grade	27.42	never	NA	no	56	104	no	no	Assumed alive	NA	186	2003-2004	1	NA	NA
1476	25116	2389	2003-2004	NA	14	18	1	36	18	Female	Non-Hispanic Black	2.15	6288.370661	More than high school	25.45	NA	no	no	58	104	NA	NA	Assumed alive	NA	197	2003-2004	NA	NA	NA
1477	25121	2391	2003-2004	NA	10	NA	1	37	13	Female	Non-Hispanic White	0.92	32072.80169	5th Grade	21.39	NA	no	no	60	110	NA	NA	NA	NA	NA	2003-2004	NA	NA	NA
1478	25122	2392	2003-2004	Yes	11	NA	1	33	22	Female	Non-Hispanic White	4.59	68772.0113	College Graduate or above	24.59	never	no	no	72	103	no	no	Assumed alive	NA	186	2003-2004	NA	NA	NA
1479	25123	2393	2003-2004	No	16	30	2	34	65	Female	Non-Hispanic White	1.6	34374.28886	9-11th Grade (Includes 12th grade with no diploma)	24.33	former	DM	yes	NA	138	yes	no	Assumed deceased	Diabetes mellitus (E10-E14)	134	2003-2004	5	NA	NA
1480	25125	2394	2003-2004	NA	11	NA	2	36	16	Female	Mexican American	5	8686.085374	10th Grade	21.23	NA	no	no	54	106	NA	NA	NA	NA	NA	2003-2004	NA	NA	NA
1481	25132	2397	2003-2004	NA	10	NA	1	42	19	Female	Mexican American	1.33	3477.172578	10th Grade	24.02	NA	no	yes	74	106	NA	NA	Assumed alive	NA	193	2003-2004	2	NA	NA
1482	25137	2399	2003-2004	NA	11	NA	2	39	16	Female	Non-Hispanic White	2.27	21710.15964	9th Grade	23.09	NA	no	no	66	113	NA	NA	NA	NA	NA	2003-2004	NA	NA	NA
1483	25138	2400	2003-2004	NA	NA	NA	1	32	23	Female	Non-Hispanic White	1.4	82786.8294	9-11th Grade (Includes 12th grade with no diploma)	32.52	now	no	yes	NA	NA	no	no	Assumed alive	NA	189	2003-2004	NA	NA	NA
1484	25143	2402	2003-2004	NA	NA	NA	2	41	65	Female	Other Race - Including Multi-Racial	0.4	25477.21273	Less Than 9th Grade	21.67	never	no	no	66	106	no	no	Assumed alive	NA	191	2003-2004	NA	NA	NA
1485	25146	2403	2003-2004	Yes	14	NA	1	41	22	Female	Non-Hispanic Black	4.45	5832.413424	High School Grad/GED or Equivalent	23.59	former	NA	yes	40	104	no	no	Assumed alive	NA	178	2003-2004	5	NA	NA
1486	25149	2405	2003-2004	No	11	NA	1	37	42	Female	Non-Hispanic Black	1.86	30393.73077	High School Grad/GED or Equivalent	36.7	never	no	yes	79	157	no	no	Assumed alive	NA	193	2003-2004	3	NA	NA
1487	25151	2407	2003-2004	NA	NA	NA	1	40	30	Female	Mexican American	3.28	29169.18119	High School Grad/GED or Equivalent	19.9	never	NA	no	46	100	no	no	Assumed alive	NA	182	2003-2004	NA	NA	NA
1488	25157	2410	2003-2004	NA	15	NA	1	30	19	Female	Non-Hispanic Black	0.99	6050.600719	More than high school	21.92	NA	no	no	62	114	NA	NA	Assumed alive	NA	199	2003-2004	NA	NA	NA
1489	25158	2411	2003-2004	No	11	50	1	35	61	Female	Non-Hispanic Black	5	13015.55994	High School Grad/GED or Equivalent	31.33	never	no	yes	65	113	no	no	Assumed alive	NA	194	2003-2004	2	NA	NA
1490	25161	2412	2003-2004	No	13	38	1	29	68	Female	Non-Hispanic White	1.02	32177.4657	Less Than 9th Grade	30.97	never	no	yes	60	132	no	no	Assumed alive	NA	180	2003-2004	2	NA	NA
1491	25162	2413	2003-2004	NA	0	NA	2	36	12	Female	Non-Hispanic Black	3.86	8518.522614	7th Grade	20.4	NA	no	no	50	108	NA	NA	NA	NA	NA	2003-2004	NA	NA	NA
1492	25166	2415	2003-2004	No	13	NA	2	29	31	Female	Other Hispanic	1.39	43086.62134	Some College or AA degree	28.57	never	no	no	71	99	no	no	Assumed alive	NA	186	2003-2004	6	NA	NA
1493	25173	2418	2003-2004	Yes	12	NA	2	39	29	Female	Non-Hispanic White	5	7146.209964	College Graduate or above	32.05	never	NA	yes	67	111	no	no	Assumed alive	NA	199	2003-2004	1	NA	NA
1494	25175	2420	2003-2004	No	14	33	2	35	70	Female	Non-Hispanic Black	1.46	19079.70565	Less Than 9th Grade	26.33	former	no	no	39	129	no	no	Assumed alive	NA	184	2003-2004	7	NA	NA
1495	25178	2422	2003-2004	NA	12	NA	1	30	12	Female	Non-Hispanic Black	0.24	6504.755298	Less Than 5th Grade	24.55	NA	no	no	51	104	NA	NA	NA	NA	NA	2003-2004	NA	NA	NA
1496	25180	2423	2003-2004	No	NA	49	1	34	79	Female	Mexican American	2.97	4326.814788	Less Than 9th Grade	28.16	never	IFG	yes	57	154	no	no	Assumed deceased	All other causes (residual)	118	2003-2004	6	NA	NA
1497	25186	2425	2003-2004	NA	12	NA	1	40	16	Female	Non-Hispanic White	5	42193.43708	10th Grade	20.2	NA	no	no	60	95	NA	NA	NA	NA	NA	2003-2004	NA	NA	NA
1498	25187	2426	2003-2004	NA	12	NA	1	39	13	Female	Mexican American	1.62	5192.34205	7th Grade	19.77	NA	no	no	82	109	NA	NA	NA	NA	NA	2003-2004	NA	NA	NA
1499	25192	2427	2003-2004	No	14	45	2	39	73	Female	Non-Hispanic White	5	53210.82835	High School Grad/GED or Equivalent	24.12	never	no	yes	62	164	no	no	Assumed alive	NA	199	2003-2004	5	NA	NA
1500	25195	2428	2003-2004	Yes	12	49	1	41	50	Female	Mexican American	5	17295.14184	Some College or AA degree	39.16	former	no	no	74	126	no	no	Assumed alive	NA	180	2003-2004	NA	NA	NA
1501	25197	2429	2003-2004	No	12	40	2	32	85	Female	Non-Hispanic White	0.88	27390.31442	High School Grad/GED or Equivalent	19.94	never	no	yes	54	147	no	no	Assumed deceased	Influenza and pneumonia (J09-J18)	69	2003-2004	3	NA	NA
1502	25201	2433	2003-2004	No	10	NA	2	41	20	Female	Non-Hispanic Black	0.29	29211.71551	Some College or AA degree	26.62	never	no	yes	64	110	no	no	Assumed alive	NA	190	2003-2004	2	NA	NA
1503	25205	2434	2003-2004	NA	12	NA	1	43	17	Female	Non-Hispanic Black	1.84	6109.74797	11th Grade	31.17	NA	no	no	46	120	NA	NA	NA	NA	NA	2003-2004	NA	NA	NA
1504	25220	2439	2003-2004	NA	NA	NA	1	41	30	Female	Non-Hispanic Black	0.74	32114.81901	Some College or AA degree	21.31	former	no	no	66	128	no	no	Assumed alive	NA	179	2003-2004	NA	NA	NA
1505	25222	2441	2003-2004	No	15	45	2	31	69	Female	Non-Hispanic White	NA	33081.42512	High School Grad/GED or Equivalent	26.08	never	no	no	71	121	no	no	Assumed alive	NA	195	2003-2004	2	NA	NA
1506	25223	2442	2003-2004	No	12	52	1	34	65	Female	Mexican American	0.66	4049.798932	Less Than 9th Grade	28.68	never	DM	yes	70	170	yes	no	Assumed deceased	All other causes (residual)	108	2003-2004	5	NA	NA
1507	25224	2443	2003-2004	NA	12	NA	1	29	15	Female	Non-Hispanic White	NA	36954.58036	9th Grade	22.13	NA	no	no	52	119	NA	NA	NA	NA	NA	2003-2004	NA	NA	NA
1508	25229	2444	2003-2004	No	13	NA	1	30	33	Female	Non-Hispanic Black	NA	33758.60634	College Graduate or above	26.05	never	no	yes	82	141	no	no	Assumed alive	NA	198	2003-2004	3	NA	NA
1509	25232	2446	2003-2004	No	16	NA	2	34	23	Female	Non-Hispanic White	3.6	61240.30849	College Graduate or above	20.06	never	no	no	NA	NA	no	no	Assumed alive	NA	201	2003-2004	NA	NA	NA
1510	25236	2449	2003-2004	NA	13	NA	1	30	14	Female	Non-Hispanic Black	0.65	5831.828619	8th Grade	24.33	NA	NA	no	51	125	NA	NA	NA	NA	NA	2003-2004	1	NA	NA
1511	25244	2452	2003-2004	No	14	NA	1	39	48	Female	Non-Hispanic White	5	106830.7004	Some College or AA degree	38.68	never	no	no	71	106	no	no	NA	NA	NA	2003-2004	1	NA	NA
1512	25245	2453	2003-2004	Yes	12	NA	2	30	31	Female	Non-Hispanic White	5	86873.92325	College Graduate or above	27.09	never	no	yes	62	122	yes	yes	Assumed alive	NA	199	2003-2004	3	NA	NA
1513	25246	2454	2003-2004	Yes	12	54	1	29	55	Female	Non-Hispanic White	4.59	84653.90704	Some College or AA degree	29.68	never	no	yes	81	155	no	no	Assumed alive	NA	182	2003-2004	2	NA	NA
1514	25252	2458	2003-2004	NA	10	NA	2	30	14	Female	Non-Hispanic White	1.6	30991.4816	8th Grade	21.97	NA	no	no	70	101	NA	NA	NA	NA	NA	2003-2004	NA	NA	NA
1515	25255	2460	2003-2004	Yes	13	NA	2	34	21	Female	Non-Hispanic White	3.6	61240.30849	Some College or AA degree	20.94	never	no	no	70	113	no	no	Assumed alive	NA	201	2003-2004	NA	NA	NA
1516	25256	2461	2003-2004	NA	13	NA	2	39	18	Female	Other Race - Including Multi-Racial	2.72	34783.6032	11th Grade	29.66	NA	no	no	53	105	NA	NA	Assumed alive	NA	199	2003-2004	NA	NA	NA
1517	25261	2463	2003-2004	NA	12	NA	1	38	19	Female	Non-Hispanic White	2.43	6017.032416	High School Graduate	31.13	NA	NA	no	46	109	NA	NA	Assumed alive	NA	184	2003-2004	1	NA	NA
1518	25263	2465	2003-2004	No	15	NA	2	41	20	Female	Mexican American	0.64	27337.66423	9-11th Grade (Includes 12th grade with no diploma)	23.68	never	no	no	48	110	no	no	Assumed alive	NA	190	2003-2004	1	NA	NA
1519	25268	2469	2003-2004	Yes	12	NA	1	33	21	Female	Non-Hispanic Black	1.97	28225.21157	High School Grad/GED or Equivalent	23.12	now	no	no	50	110	no	no	Assumed alive	NA	186	2003-2004	3	NA	NA
1520	25269	2470	2003-2004	Yes	13	34	1	33	56	Female	Non-Hispanic White	5	77787.77367	Some College or AA degree	33.88	former	no	no	74	123	no	no	Assumed alive	NA	187	2003-2004	2	NA	NA
1521	25270	2471	2003-2004	NA	11	NA	1	34	15	Female	Mexican American	0.83	6077.409233	9th Grade	23.95	NA	no	no	57	114	NA	NA	NA	NA	NA	2003-2004	NA	NA	NA
1522	25274	2473	2003-2004	NA	12	NA	2	35	16	Female	Non-Hispanic White	3.63	40193.95753	10th Grade	17.47	NA	no	no	72	110	NA	NA	NA	NA	NA	2003-2004	NA	NA	NA
1523	25277	2475	2003-2004	No	10	NA	2	33	22	Female	Non-Hispanic White	1.75	81594.46809	High School Grad/GED or Equivalent	26.94	never	no	no	74	102	no	no	Assumed alive	NA	189	2003-2004	2	NA	NA
1524	25278	2476	2003-2004	NA	12	NA	2	40	18	Female	Mexican American	1.28	4232.137026	High School Graduate	25.27	NA	no	no	70	92	NA	NA	Assumed alive	NA	189	2003-2004	NA	NA	NA
1525	25281	2478	2003-2004	NA	12	NA	1	34	17	Female	Mexican American	0.52	5092.939361	11th Grade	23.13	NA	no	no	61	112	NA	NA	NA	NA	NA	2003-2004	1	NA	NA
1526	25283	2479	2003-2004	NA	12	NA	1	34	13	Female	Mexican American	2.31	4916.005014	7th Grade	29.29	NA	no	no	64	104	NA	NA	NA	NA	NA	2003-2004	NA	NA	NA
1527	25284	2480	2003-2004	NA	11	NA	1	40	13	Female	Mexican American	0.9	4146.825477	7th Grade	20.41	NA	no	no	62	104	NA	NA	NA	NA	NA	2003-2004	NA	NA	NA
1528	25286	2481	2003-2004	No	14	NA	1	42	23	Female	Non-Hispanic Black	4.26	5355.930433	Some College or AA degree	34.12	never	NA	no	54	100	no	no	Assumed alive	NA	193	2003-2004	1	NA	NA
1529	25287	2482	2003-2004	NA	12	NA	1	34	14	Female	Mexican American	0.55	6077.409233	8th Grade	22.02	NA	no	no	60	97	NA	NA	NA	NA	NA	2003-2004	NA	NA	NA
1530	25291	2486	2003-2004	NA	14	NA	1	34	17	Female	Mexican American	2.1	4916.005014	10th Grade	21.94	NA	no	no	63	102	NA	NA	NA	NA	NA	2003-2004	NA	NA	NA
1531	25294	2487	2003-2004	NA	15	NA	1	30	19	Female	Non-Hispanic Black	0.99	5404.074684	10th Grade	23.5	NA	no	yes	70	112	NA	NA	Assumed alive	NA	199	2003-2004	1	NA	NA
1532	25298	2488	2003-2004	Yes	9	44	1	30	48	Female	Non-Hispanic Black	2.89	29920.14216	Some College or AA degree	49.76	now	no	yes	92	173	no	no	Assumed alive	NA	199	2003-2004	NA	NA	NA
1533	25299	2489	2003-2004	Yes	12	42	2	40	64	Female	Non-Hispanic White	1.24	27027.29698	9-11th Grade (Includes 12th grade with no diploma)	24.31	now	no	no	62	139	no	no	Assumed deceased	Malignant neoplasms (C00-C97)	54	2003-2004	5	NA	NA
1534	25301	2490	2003-2004	Yes	13	NA	2	38	30	Female	Mexican American	2.68	41483.44323	Some College or AA degree	42.02	never	NA	no	70	115	no	no	Assumed alive	NA	185	2003-2004	5	NA	NA
1535	25303	2492	2003-2004	NA	13	NA	1	30	15	Female	Non-Hispanic Black	0.46	6439.522046	9th Grade	19.44	NA	no	no	75	116	NA	NA	NA	NA	NA	2003-2004	NA	NA	NA
1536	25312	2497	2003-2004	NA	12	NA	2	40	19	Female	Mexican American	1.94	3401.779262	High School Graduate	24.14	NA	no	no	56	104	NA	NA	Assumed alive	NA	202	2003-2004	NA	NA	NA
1537	25317	2500	2003-2004	Yes	14	NA	1	40	21	Female	Mexican American	NA	29730.86688	9-11th Grade (Includes 12th grade with no diploma)	21.39	never	no	no	51	106	no	no	Assumed alive	NA	183	2003-2004	NA	NA	NA
1538	25319	2501	2003-2004	Yes	12	NA	2	30	39	Female	Non-Hispanic White	1.24	6661.424053	High School Grad/GED or Equivalent	38.23	former	NA	no	55	112	no	no	Assumed alive	NA	199	2003-2004	2	NA	NA
1539	25321	2502	2003-2004	NA	15	NA	1	30	19	Female	Other Race - Including Multi-Racial	1.31	6013.904606	More than high school	17.88	NA	no	yes	73	106	NA	NA	Assumed alive	NA	198	2003-2004	NA	NA	NA
1540	25324	2503	2003-2004	NA	11	NA	2	38	16	Female	Mexican American	2.9	6070.492537	9th Grade	16	NA	no	no	79	108	NA	NA	NA	NA	NA	2003-2004	NA	NA	NA
1541	25325	2504	2003-2004	No	14	49	1	42	77	Female	Non-Hispanic White	1.94	80490.04478	9-11th Grade (Includes 12th grade with no diploma)	23.76	former	no	yes	81	154	no	no	Assumed deceased	Chronic lower respiratory diseases (J40-J47)	152	2003-2004	4	NA	NA
1542	25326	2505	2003-2004	Yes	12	NA	2	33	20	Female	Other Race - Including Multi-Racial	1.42	29901.39273	Some College or AA degree	52.81	never	no	no	69	124	no	no	Assumed alive	NA	202	2003-2004	1	NA	NA
1543	25330	2506	2003-2004	No	13	37	1	31	68	Female	Non-Hispanic White	1.34	68641.51944	Some College or AA degree	18.81	now	no	yes	59	99	yes	no	Assumed deceased	Diseases of heart (I00-I09, I11, I13, I20-I51)	23	2003-2004	3	NA	NA
1544	25335	2507	2003-2004	No	12	NA	1	36	29	Female	Non-Hispanic Black	1.45	30986.3265	High School Grad/GED or Equivalent	18.18	now	no	no	62	107	no	no	Assumed alive	NA	195	2003-2004	4	NA	NA
1545	25337	2508	2003-2004	Yes	13	NA	2	32	33	Female	Non-Hispanic White	2.27	105916.081	High School Grad/GED or Equivalent	27.47	never	no	no	68	113	no	no	Assumed alive	NA	193	2003-2004	3	NA	NA
1546	25338	2509	2003-2004	NA	15	NA	1	32	18	Female	Mexican American	5	7587.487592	High School Graduate	22.01	NA	no	no	61	100	NA	NA	Assumed alive	NA	189	2003-2004	NA	NA	NA
1547	25341	2511	2003-2004	Yes	13	NA	1	40	20	Female	Mexican American	1.31	31102.89103	Less Than 9th Grade	NA	NA	no	no	60	101	NA	NA	Assumed alive	NA	183	2003-2004	1	NA	NA
1548	25349	2515	2003-2004	Yes	13	30	1	34	83	Female	Mexican American	1.45	4326.814788	Less Than 9th Grade	21.18	never	no	yes	74	140	no	no	Assumed deceased	Malignant neoplasms (C00-C97)	135	2003-2004	NA	NA	NA
1549	25350	2516	2003-2004	Yes	13	55	2	34	73	Female	Non-Hispanic White	1.61	43002.41628	9-11th Grade (Includes 12th grade with no diploma)	23.98	never	no	yes	57	148	no	no	Assumed alive	NA	202	2003-2004	NA	NA	NA
1550	25355	2518	2003-2004	No	10	NA	2	40	20	Female	Non-Hispanic White	0.54	62338.55705	Some College or AA degree	24.04	never	no	no	61	101	no	no	Assumed alive	NA	190	2003-2004	NA	NA	NA
1551	25356	2519	2003-2004	Yes	14	NA	2	33	25	Female	Non-Hispanic White	1.28	73788.6003	High School Grad/GED or Equivalent	18.72	now	no	no	63	109	no	no	Assumed alive	NA	187	2003-2004	NA	NA	NA
1552	25357	2520	2003-2004	Yes	12	NA	1	41	27	Female	Non-Hispanic Black	1.08	27204.19443	High School Grad/GED or Equivalent	31.05	never	no	yes	90	139	no	no	Assumed alive	NA	181	2003-2004	3	NA	NA
1553	25362	2522	2003-2004	NA	12	NA	1	33	13	Female	Non-Hispanic White	3.71	30991.4816	7th Grade	18.37	NA	no	no	60	92	NA	NA	NA	NA	NA	2003-2004	NA	NA	NA
1554	25364	2523	2003-2004	No	13	NA	2	37	29	Female	Non-Hispanic Black	1.36	32978.53124	Some College or AA degree	41.02	never	no	yes	82	122	no	no	Assumed alive	NA	181	2003-2004	4	NA	NA
1555	25365	2524	2003-2004	No	11	28	2	31	56	Female	Non-Hispanic White	4	87554.9545	Some College or AA degree	29.07	never	no	no	81	128	no	no	Assumed alive	NA	195	2003-2004	2	NA	NA
1556	25372	2527	2003-2004	Yes	12	NA	1	31	24	Female	Non-Hispanic White	1.31	8845.188572	Some College or AA degree	25.75	never	NA	no	67	104	no	no	Assumed alive	NA	199	2003-2004	7	NA	NA
1557	25375	2530	2003-2004	No	10	NA	2	42	37	Female	Mexican American	0.59	26426.13855	9-11th Grade (Includes 12th grade with no diploma)	20.02	never	no	no	66	103	no	no	Assumed alive	NA	200	2003-2004	3	NA	NA
1558	25377	2532	2003-2004	NA	15	NA	2	37	17	Female	Other Hispanic	1.47	6660.920974	10th Grade	31.66	NA	no	no	50	107	NA	NA	NA	NA	NA	2003-2004	NA	NA	NA
1559	25378	2533	2003-2004	NA	NA	NA	1	43	27	Female	Mexican American	0.8	24507.49259	Less Than 9th Grade	40.24	now	no	no	72	118	no	no	Assumed alive	NA	183	2003-2004	NA	NA	NA
1560	25379	2534	2003-2004	NA	13	NA	1	42	18	Female	Non-Hispanic White	4.18	33456.88403	High School Graduate	20.11	NA	no	no	70	106	NA	NA	Assumed alive	NA	193	2003-2004	NA	NA	NA
1561	25384	2537	2003-2004	No	10	NA	2	33	52	Female	Non-Hispanic Black	0.15	32091.26522	Some College or AA degree	27.33	never	no	no	61	98	no	no	Assumed alive	NA	188	2003-2004	5	NA	NA
1562	25386	2538	2003-2004	Yes	13	53	1	33	85	Female	Non-Hispanic White	4.37	21352.72387	High School Grad/GED or Equivalent	28.58	former	IFG	yes	62	115	yes	no	Assumed deceased	Malignant neoplasms (C00-C97)	14	2003-2004	4	NA	NA
1563	25387	2539	2003-2004	Yes	12	NA	2	37	41	Female	Non-Hispanic White	2.15	120021.8987	Some College or AA degree	24.57	now	no	no	59	103	no	no	Assumed alive	NA	188	2003-2004	5	NA	NA
1564	25388	2540	2003-2004	NA	15	NA	1	30	18	Female	Non-Hispanic Black	1.68	5967.194913	More than high school	17.08	NA	no	no	63	108	NA	NA	Assumed alive	NA	199	2003-2004	NA	NA	NA
1565	25390	2541	2003-2004	Yes	12	NA	2	39	28	Female	Non-Hispanic White	1.28	77506.62442	Some College or AA degree	22.43	former	no	yes	72	110	no	no	Assumed alive	NA	200	2003-2004	1	NA	NA
1566	25392	2542	2003-2004	Yes	16	NA	2	31	37	Female	Non-Hispanic White	2.47	84415.82572	Some College or AA degree	27.2	now	no	no	69	107	no	no	Assumed alive	NA	195	2003-2004	1	NA	NA
1567	25397	2543	2003-2004	No	13	57	2	31	68	Female	Non-Hispanic White	NA	60017.4255	High School Grad/GED or Equivalent	25.98	former	no	no	54	103	no	no	Assumed alive	NA	195	2003-2004	3	NA	NA
1568	25407	2548	2003-2004	Yes	12	NA	2	29	34	Female	Non-Hispanic White	5	6449.859229	College Graduate or above	22.08	never	NA	no	63	92	no	no	Assumed alive	NA	187	2003-2004	4	NA	NA
1569	25408	2549	2003-2004	NA	12	NA	2	40	18	Female	Non-Hispanic White	1.5	29161.08286	More than high school	23.7	NA	no	no	66	96	NA	NA	Assumed alive	NA	190	2003-2004	NA	NA	NA
1570	25410	2550	2003-2004	Yes	9	42	1	36	64	Female	Non-Hispanic Black	1.51	15198.04587	Some College or AA degree	34.08	former	DM	yes	66	152	yes	no	Assumed deceased	Diabetes mellitus (E10-E14)	69	2003-2004	2	NA	NA
1571	25412	2551	2003-2004	Yes	12	NA	1	41	31	Female	Non-Hispanic White	5	7034.869022	College Graduate or above	39.22	former	NA	no	30	98	no	no	Assumed alive	NA	180	2003-2004	1	NA	NA
1572	25418	2555	2003-2004	NA	NA	NA	2	33	38	Female	Non-Hispanic White	3.19	82415.83601	Some College or AA degree	28.69	former	no	no	75	119	no	no	Assumed alive	NA	188	2003-2004	NA	NA	NA
1573	25425	2557	2003-2004	Yes	12	27	1	37	44	Female	Non-Hispanic White	4.13	116569.2748	High School Grad/GED or Equivalent	26.79	never	no	yes	76	121	no	no	Assumed alive	NA	194	2003-2004	3	NA	NA
1574	25428	2559	2003-2004	NA	NA	NA	2	33	23	Female	Non-Hispanic Black	3.18	30284.10563	High School Grad/GED or Equivalent	29.27	never	no	no	60	106	no	no	Assumed alive	NA	181	2003-2004	NA	NA	NA
1575	25432	2561	2003-2004	NA	14	NA	1	31	15	Female	Non-Hispanic White	2.41	7527.068612	9th Grade	19.11	NA	NA	no	32	106	NA	NA	NA	NA	NA	2003-2004	1	NA	NA
1576	25434	2562	2003-2004	NA	11	NA	1	43	13	Female	Mexican American	1.52	5702.88704	7th Grade	29.59	NA	DM	no	57	101	NA	NA	NA	NA	NA	2003-2004	NA	NA	NA
1577	25435	2563	2003-2004	NA	11	NA	2	41	14	Female	Other Race - Including Multi-Racial	0.95	29725.96513	8th Grade	19.31	NA	no	no	55	93	NA	NA	NA	NA	NA	2003-2004	NA	NA	NA
1578	25441	2567	2003-2004	Yes	12	NA	1	34	20	Female	Mexican American	0.36	34149.55625	High School Grad/GED or Equivalent	25.76	former	no	no	58	97	no	no	Assumed alive	NA	191	2003-2004	NA	NA	NA
1579	25442	2568	2003-2004	NA	13	NA	1	42	14	Female	Non-Hispanic Black	5	5195.95108	8th Grade	27.07	NA	no	no	66	109	NA	NA	NA	NA	NA	2003-2004	NA	NA	NA
1580	25443	2569	2003-2004	NA	10	NA	2	36	19	Female	Other Hispanic	0.81	7534.889082	11th Grade	30.08	NA	NA	no	58	108	NA	NA	Assumed alive	NA	190	2003-2004	1	NA	NA
1581	25444	2570	2003-2004	Yes	11	NA	2	42	43	Female	Non-Hispanic Black	1.44	26875.43516	High School Grad/GED or Equivalent	44.16	now	DM	yes	68	107	no	no	Assumed alive	NA	200	2003-2004	5	NA	NA
1582	25447	2573	2003-2004	Yes	12	NA	1	29	32	Female	Non-Hispanic White	4.35	7943.154626	College Graduate or above	27.39	never	NA	no	52	94	no	no	Assumed alive	NA	181	2003-2004	4	NA	NA
1583	25452	2577	2003-2004	Yes	16	51	2	30	65	Female	Non-Hispanic White	3.22	45999.31887	High School Grad/GED or Equivalent	29.92	former	no	yes	78	120	no	no	Assumed alive	NA	199	2003-2004	6	NA	NA
1584	25456	2579	2003-2004	Yes	14	50	1	33	54	Female	Non-Hispanic White	5	77787.77367	College Graduate or above	21.65	never	no	no	NA	NA	no	no	Assumed alive	NA	187	2003-2004	2	NA	NA
1585	25457	2580	2003-2004	No	13	45	1	37	56	Female	Non-Hispanic Black	3.54	32241.54398	High School Grad/GED or Equivalent	35.78	never	no	yes	92	178	no	no	Assumed alive	NA	192	2003-2004	9	NA	NA
1586	25461	2582	2003-2004	No	12	NA	1	30	46	Female	Non-Hispanic Black	1.67	26454.36437	Some College or AA degree	33.09	former	no	yes	92	131	no	no	Assumed alive	NA	199	2003-2004	2	NA	NA
1587	25462	2583	2003-2004	Yes	13	NA	1	33	34	Female	Non-Hispanic White	3.04	76812.71609	High School Grad/GED or Equivalent	22.96	never	no	no	62	100	no	no	Assumed alive	NA	185	2003-2004	26	NA	NA
1588	25466	2585	2003-2004	NA	NA	NA	2	43	21	Female	Mexican American	0.08	3902.880111	High School Grad/GED or Equivalent	20.46	never	NA	no	35	90	no	no	Assumed alive	NA	203	2003-2004	NA	NA	NA
1589	25468	2587	2003-2004	NA	13	NA	2	39	19	Female	Non-Hispanic White	0.86	41586.37398	More than high school	28.29	NA	no	no	58	105	NA	NA	Assumed alive	NA	198	2003-2004	NA	NA	NA
1590	25469	2588	2003-2004	Yes	13	52	1	36	79	Female	Non-Hispanic Black	5	20311.97288	College Graduate or above	31.78	former	no	yes	60	175	no	no	Assumed deceased	Diseases of heart (I00-I09, I11, I13, I20-I51)	140	2003-2004	5	NA	NA
1591	25470	2589	2003-2004	Yes	16	NA	2	39	35	Female	Non-Hispanic White	2.15	8031.029927	College Graduate or above	24.21	never	NA	no	59	103	no	no	Assumed alive	NA	201	2003-2004	1	NA	NA
1592	25471	2590	2003-2004	NA	13	NA	2	38	19	Female	Mexican American	1.41	5897.477826	11th Grade	23.21	NA	NA	no	56	104	NA	NA	Assumed alive	NA	192	2003-2004	1	NA	NA
1593	25473	2591	2003-2004	No	16	NA	2	39	20	Female	Other Race - Including Multi-Racial	3.27	75670.32832	Some College or AA degree	19.19	never	NA	no	65	97	no	no	Assumed alive	NA	200	2003-2004	3	NA	NA
1594	25474	2592	2003-2004	NA	12	NA	1	38	19	Female	Non-Hispanic White	1.96	35402.97342	More than high school	19.62	NA	no	no	74	100	NA	NA	Assumed alive	NA	183	2003-2004	NA	NA	NA
1595	25475	2593	2003-2004	No	14	40	1	40	73	Female	Mexican American	5	3633.581582	Less Than 9th Grade	27.12	never	no	yes	65	115	yes	no	Assumed alive	NA	183	2003-2004	12	NA	NA
1596	25477	2594	2003-2004	NA	12	NA	1	31	14	Female	Non-Hispanic White	0.85	34448.27519	8th Grade	19.63	NA	no	no	49	98	NA	NA	NA	NA	NA	2003-2004	NA	NA	NA
1597	25478	2595	2003-2004	No	12	40	2	31	46	Female	Non-Hispanic Black	2.29	30704.85891	Some College or AA degree	32.36	never	no	no	81	127	no	no	Assumed alive	NA	194	2003-2004	3	NA	NA
1598	25483	2598	2003-2004	NA	9	NA	2	33	13	Female	Non-Hispanic Black	0.91	6976.765896	6th Grade	23.91	NA	no	no	77	117	NA	NA	NA	NA	NA	2003-2004	NA	NA	NA
1599	25485	2600	2003-2004	No	12	49	1	31	59	Female	Non-Hispanic White	0.37	54170.49329	9-11th Grade (Includes 12th grade with no diploma)	37.51	never	no	yes	70	107	no	no	Assumed alive	NA	198	2003-2004	5	NA	NA
1600	25486	2601	2003-2004	No	13	50	1	36	76	Female	Non-Hispanic Black	NA	19579.59188	High School Grad/GED or Equivalent	33.89	now	no	yes	62	128	no	no	Assumed deceased	Alzheimer's disease (G30)	101	2003-2004	4	NA	NA
1601	25487	2602	2003-2004	Yes	13	50	2	34	69	Female	Non-Hispanic White	1.1	40537.81442	High School Grad/GED or Equivalent	24.95	never	no	yes	61	111	no	no	Assumed deceased	Diseases of heart (I00-I09, I11, I13, I20-I51)	31	2003-2004	2	NA	NA
1602	25489	2604	2003-2004	No	11	50	2	42	74	Female	Mexican American	0.38	3404.282568	Less Than 9th Grade	29.22	never	DM	yes	47	134	no	no	Assumed deceased	Diabetes mellitus (E10-E14)	79	2003-2004	6	NA	NA
1603	25491	2605	2003-2004	NA	11	NA	1	32	16	Female	Other Race - Including Multi-Racial	5	46066.71581	11th Grade	22.08	NA	no	no	66	116	NA	NA	NA	NA	NA	2003-2004	NA	NA	NA
1604	25493	2607	2003-2004	No	9	NA	2	41	24	Female	Non-Hispanic Black	2.18	28152.23549	Some College or AA degree	23.32	never	no	no	65	102	no	no	Assumed alive	NA	191	2003-2004	2	NA	NA
1605	25495	2609	2003-2004	Yes	13	49	1	40	53	Female	Mexican American	3.28	19256.3216	Less Than 9th Grade	27.46	never	no	no	71	119	no	no	Assumed alive	NA	182	2003-2004	5	NA	NA
1606	25503	2612	2003-2004	Yes	13	42	1	31	69	Female	Non-Hispanic White	1.65	68641.51944	College Graduate or above	26.24	never	no	no	67	106	no	no	Assumed alive	NA	197	2003-2004	4	NA	NA
1607	25506	2614	2003-2004	NA	14	NA	1	33	16	Female	Other Race - Including Multi-Racial	0.97	5772.867067	11th Grade	22.99	NA	no	no	67	106	NA	NA	NA	NA	NA	2003-2004	NA	NA	NA
1608	25507	2615	2003-2004	No	14	45	2	32	85	Female	Non-Hispanic White	1.29	28599.88465	Less Than 9th Grade	25.33	never	no	yes	62	178	no	no	Assumed deceased	Diseases of heart (I00-I09, I11, I13, I20-I51)	93	2003-2004	9	NA	NA
1609	25509	2616	2003-2004	Yes	14	NA	1	40	33	Female	Mexican American	2.05	26961.85916	9-11th Grade (Includes 12th grade with no diploma)	33.8	never	no	no	72	110	no	no	Assumed alive	NA	183	2003-2004	5	NA	NA
1610	25510	2617	2003-2004	NA	13	NA	1	30	18	Female	Non-Hispanic White	2.36	37584.96988	11th Grade	28.32	NA	no	no	63	104	NA	NA	Assumed alive	NA	198	2003-2004	NA	NA	NA
1611	25512	2618	2003-2004	NA	11	NA	2	30	12	Female	Non-Hispanic White	3.45	30991.4816	7th Grade	23.11	NA	no	no	60	91	NA	NA	NA	NA	NA	2003-2004	NA	NA	NA
1612	25515	2620	2003-2004	No	12	47	1	42	75	Female	Non-Hispanic White	3.76	57478.03844	Some College or AA degree	32.51	never	no	yes	80	162	no	no	Assumed alive	NA	193	2003-2004	2	NA	NA
1613	25521	2621	2003-2004	No	12	NA	2	41	34	Female	Non-Hispanic White	2.18	76614.11737	High School Grad/GED or Equivalent	21.09	never	no	no	50	120	no	no	Assumed alive	NA	189	2003-2004	4	NA	NA
1614	25522	2622	2003-2004	No	12	29	1	38	43	Female	Non-Hispanic Black	2.45	29474.56596	Some College or AA degree	NA	never	no	no	NA	NA	no	no	Assumed alive	NA	182	2003-2004	2	NA	NA
1615	25526	2624	2003-2004	No	17	42	2	34	64	Female	Non-Hispanic White	1.92	64535.33276	Less Than 9th Grade	26.25	never	no	yes	77	123	no	no	Assumed alive	NA	202	2003-2004	1	NA	NA
1616	25527	2625	2003-2004	No	12	NA	2	31	24	Female	Non-Hispanic White	4.24	81594.46809	College Graduate or above	24.48	never	no	no	NA	NA	no	no	Assumed alive	NA	195	2003-2004	NA	NA	NA
1617	25528	2626	2003-2004	Yes	12	46	1	32	50	Female	Non-Hispanic White	2.46	91421.35664	Some College or AA degree	31.27	never	no	no	75	114	no	no	Assumed alive	NA	188	2003-2004	4	NA	NA
1618	25530	2628	2003-2004	No	12	NA	2	34	33	Female	Non-Hispanic White	3.34	97304.84437	Some College or AA degree	28.94	never	no	no	62	92	no	no	Assumed alive	NA	203	2003-2004	2	NA	NA
1619	25532	2629	2003-2004	NA	12	NA	2	43	14	Female	Mexican American	0.66	4455.3805	8th Grade	26.96	NA	no	no	41	111	NA	NA	NA	NA	NA	2003-2004	NA	NA	NA
1620	25533	2630	2003-2004	Yes	11	NA	1	33	64	Female	Non-Hispanic White	2.64	45999.31887	High School Grad/GED or Equivalent	31.35	former	no	yes	58	142	no	no	Assumed alive	NA	185	2003-2004	5	NA	NA
1621	25536	2631	2003-2004	Yes	12	NA	2	35	33	Female	Non-Hispanic White	0.95	50925.73119	Some College or AA degree	28.99	now	no	no	86	106	no	no	Assumed alive	NA	184	2003-2004	4	NA	NA
1622	25539	2633	2003-2004	Yes	12	NA	1	35	81	Female	Non-Hispanic White	1.82	22956.89527	9-11th Grade (Includes 12th grade with no diploma)	20.36	former	no	yes	90	171	yes	yes	Assumed deceased	All other causes (residual)	53	2003-2004	1	NA	NA
1623	25545	2636	2003-2004	No	11	47	1	32	64	Female	Non-Hispanic White	5	58098.9094	College Graduate or above	21.43	former	no	no	74	116	no	no	Assumed alive	NA	189	2003-2004	2	NA	NA
1624	25548	2637	2003-2004	NA	13	NA	2	30	16	Female	Non-Hispanic White	1.12	30688.28706	10th Grade	18.36	NA	no	no	46	93	NA	NA	NA	NA	NA	2003-2004	NA	NA	NA
1625	25551	2638	2003-2004	No	13	NA	2	42	32	Female	Mexican American	0.8	5366.644128	High School Grad/GED or Equivalent	24.46	never	no	no	67	103	no	no	Assumed alive	NA	199	2003-2004	3	NA	NA
1626	25556	2642	2003-2004	No	15	NA	1	37	28	Female	Non-Hispanic Black	0.85	32029.85047	Some College or AA degree	46.58	never	no	no	81	126	no	no	Assumed alive	NA	193	2003-2004	3	NA	NA
1627	25564	2646	2003-2004	NA	12	NA	2	40	13	Female	Mexican American	1.45	3535.645041	7th Grade	24.66	NA	no	no	65	120	NA	NA	NA	NA	NA	2003-2004	NA	NA	NA
1628	25570	2648	2003-2004	No	15	41	2	36	85	Female	Non-Hispanic Black	1.43	25497.33825	Less Than 9th Grade	35.18	former	DM	yes	52	126	yes	yes	Assumed deceased	Influenza and pneumonia (J09-J18)	8	2003-2004	1	NA	NA
1629	25575	2649	2003-2004	No	13	27	2	32	57	Female	Non-Hispanic White	2.08	101756.1151	Some College or AA degree	24.12	never	no	yes	72	93	no	no	Assumed alive	NA	193	2003-2004	3	NA	NA
1630	25578	2651	2003-2004	No	12	29	1	41	41	Female	Non-Hispanic Black	1.76	26741.6733	9-11th Grade (Includes 12th grade with no diploma)	39.18	never	no	yes	82	127	no	no	Assumed alive	NA	180	2003-2004	4	NA	NA
1631	25586	2655	2003-2004	Yes	13	NA	2	32	26	Female	Non-Hispanic White	3.83	8743.341795	High School Grad/GED or Equivalent	28.45	never	NA	no	61	111	no	no	Assumed alive	NA	191	2003-2004	2	NA	NA
1632	25591	2657	2003-2004	Yes	14	NA	2	35	42	Female	Non-Hispanic White	1.15	46718.02072	High School Grad/GED or Equivalent	21.39	now	no	no	70	113	no	no	Assumed alive	NA	184	2003-2004	4	NA	NA
1633	25593	2658	2003-2004	NA	NA	NA	1	31	19	Female	Mexican American	0.49	6658.32608	High School Graduate	27.22	NA	NA	no	49	103	NA	NA	Assumed alive	NA	197	2003-2004	NA	NA	NA
1634	25595	2659	2003-2004	No	11	42	2	43	85	Female	Non-Hispanic White	NA	16815.85173	College Graduate or above	21.48	never	no	yes	86	183	yes	no	Assumed deceased	Diseases of heart (I00-I09, I11, I13, I20-I51)	97	2003-2004	2	NA	NA
1635	25604	2661	2003-2004	No	13	49	2	34	83	Female	Non-Hispanic White	1.29	27584.1946	Less Than 9th Grade	18.65	never	no	no	61	136	yes	yes	Assumed deceased	Diseases of heart (I00-I09, I11, I13, I20-I51)	100	2003-2004	4	NA	NA
1636	25611	2664	2003-2004	No	13	NA	2	35	24	Female	Other Hispanic	NA	73572.01455	Some College or AA degree	22.48	never	no	no	66	109	no	no	Assumed alive	NA	193	2003-2004	2	NA	NA
1637	25614	2665	2003-2004	NA	NA	NA	1	42	53	Female	Other Race - Including Multi-Racial	NA	33920.26358	Less Than 9th Grade	22.16	never	no	no	NA	NA	no	no	Assumed alive	NA	192	2003-2004	NA	NA	NA
1638	25615	2666	2003-2004	Yes	14	34	2	30	51	Female	Non-Hispanic White	4.96	68985.00029	Some College or AA degree	39.18	former	no	yes	90	142	no	no	Assumed alive	NA	199	2003-2004	1	NA	NA
1639	25616	2667	2003-2004	Yes	12	30	2	34	46	Female	Non-Hispanic White	5	123449.1559	Some College or AA degree	27.31	never	no	no	79	119	no	no	Assumed alive	NA	202	2003-2004	3	NA	NA
1640	25617	2668	2003-2004	NA	12	NA	1	30	13	Female	Non-Hispanic Black	2.17	6183.623171	6th Grade	25.31	NA	no	no	61	108	NA	NA	NA	NA	NA	2003-2004	NA	NA	NA
1641	25618	2669	2003-2004	Yes	11	NA	1	30	79	Female	Non-Hispanic Black	0.89	18508.60047	High School Grad/GED or Equivalent	NA	never	no	yes	83	237	no	no	Assumed deceased	All other causes (residual)	128	2003-2004	4	NA	NA
1642	25620	2670	2003-2004	No	12	NA	2	37	26	Female	Non-Hispanic White	5	7588.500784	College Graduate or above	23.11	never	NA	no	62	103	no	no	Assumed alive	NA	197	2003-2004	1	NA	NA
1643	25622	2672	2003-2004	No	12	NA	2	40	29	Female	Mexican American	2.5	23374.26565	Less Than 9th Grade	34.02	never	no	no	61	101	no	no	Assumed alive	NA	191	2003-2004	3	NA	NA
1644	25624	2673	2003-2004	Yes	12	25	1	34	26	Female	Mexican American	1.24	35920.94834	9-11th Grade (Includes 12th grade with no diploma)	27.44	never	no	no	64	109	no	no	Assumed alive	NA	191	2003-2004	1	NA	NA
1645	25627	2674	2003-2004	No	12	54	2	39	85	Female	Non-Hispanic White	2.58	24890.66942	High School Grad/GED or Equivalent	30.36	former	no	yes	NA	NA	yes	NA	Assumed deceased	Diseases of heart (I00-I09, I11, I13, I20-I51)	37	2003-2004	2	NA	NA
1646	25637	2679	2003-2004	Yes	12	NA	2	41	30	Female	Non-Hispanic Black	1.61	34868.19277	9-11th Grade (Includes 12th grade with no diploma)	45.4	now	no	no	57	115	no	no	Assumed alive	NA	191	2003-2004	4	NA	NA
1647	25644	2681	2003-2004	NA	13	NA	2	30	17	Female	Non-Hispanic White	5	30688.28706	11th Grade	21.64	NA	no	no	60	97	NA	NA	NA	NA	NA	2003-2004	NA	NA	NA
1648	25647	2682	2003-2004	Yes	13	37	1	35	76	Female	Non-Hispanic White	4.95	48663.58692	High School Grad/GED or Equivalent	22.48	former	no	yes	68	180	no	no	Assumed alive	NA	195	2003-2004	NA	NA	NA
1649	25650	2683	2003-2004	No	11	30	2	34	54	Female	Non-Hispanic White	2.81	100294.0382	9-11th Grade (Includes 12th grade with no diploma)	23.01	now	DM	yes	63	108	no	no	Assumed alive	NA	202	2003-2004	5	NA	NA
1650	25651	2684	2003-2004	No	14	NA	2	43	33	Female	Non-Hispanic White	0.58	39496.63623	College Graduate or above	23.72	never	no	no	NA	NA	no	no	Assumed alive	NA	202	2003-2004	3	NA	NA
1651	25653	2685	2003-2004	No	16	45	2	34	68	Female	Non-Hispanic White	1.17	36310.85421	College Graduate or above	34.03	never	no	no	63	119	yes	no	Assumed alive	NA	202	2003-2004	5	NA	NA
1652	25662	2690	2003-2004	No	14	31	2	31	54	Female	Non-Hispanic White	3.79	87554.9545	Some College or AA degree	NA	former	no	no	74	125	no	no	Assumed alive	NA	195	2003-2004	2	NA	NA
1653	25664	2691	2003-2004	NA	11	NA	1	36	12	Female	Non-Hispanic Black	0.41	7433.958107	5th Grade	19.56	NA	no	no	63	99	NA	NA	NA	NA	NA	2003-2004	NA	NA	NA
1654	25665	2692	2003-2004	Yes	13	55	1	31	85	Female	Non-Hispanic White	2.23	28729.36853	High School Grad/GED or Equivalent	26.65	former	no	yes	98	176	no	no	Assumed deceased	Malignant neoplasms (C00-C97)	91	2003-2004	1	NA	NA
1655	25666	2693	2003-2004	NA	12	NA	1	43	18	Female	Mexican American	0.33	4416.283197	12th Grade, No Diploma	33.81	NA	no	no	58	108	NA	NA	Assumed alive	NA	184	2003-2004	NA	NA	NA
1656	25669	2696	2003-2004	NA	12	NA	1	39	12	Female	Non-Hispanic Black	1.53	6428.628701	7th Grade	16.87	NA	no	no	49	106	NA	NA	NA	NA	NA	2003-2004	NA	NA	NA
1657	25673	2698	2003-2004	NA	13	NA	1	30	19	Female	Non-Hispanic Black	1.25	5404.074684	High School Graduate	20.49	NA	no	no	61	96	NA	NA	Assumed alive	NA	198	2003-2004	NA	NA	NA
1658	25674	2699	2003-2004	NA	NA	NA	2	40	75	Female	Non-Hispanic White	1.61	43466.9	College Graduate or above	28.92	never	no	yes	56	153	yes	yes	Assumed deceased	Diseases of heart (I00-I09, I11, I13, I20-I51)	28	2003-2004	NA	NA	NA
1659	25677	2700	2003-2004	Yes	12	50	1	39	62	Female	Mexican American	NA	3170.126423	Less Than 9th Grade	36.76	former	no	yes	64	158	no	no	Assumed alive	NA	195	2003-2004	4	NA	NA
1660	25679	2701	2003-2004	No	14	39	1	38	78	Female	Non-Hispanic Black	3.63	22337.95661	Some College or AA degree	20.96	never	DM	yes	65	172	no	no	Assumed deceased	All other causes (residual)	108	2003-2004	9	NA	NA
1661	25680	2702	2003-2004	No	15	36	1	41	78	Female	Non-Hispanic White	3.76	55341.31732	Some College or AA degree	25.29	former	no	yes	59	155	yes	no	Assumed deceased	Influenza and pneumonia (J09-J18)	71	2003-2004	6	NA	NA
1662	25688	2707	2003-2004	Yes	12	33	1	42	56	Female	Non-Hispanic Black	NA	47097.58203	Some College or AA degree	38.58	never	no	yes	78	123	no	no	Assumed alive	NA	193	2003-2004	1	NA	NA
1663	25691	2709	2003-2004	NA	12	NA	1	34	17	Female	Non-Hispanic White	4.62	38752.385	10th Grade	20.36	NA	no	yes	80	128	NA	NA	NA	NA	NA	2003-2004	NA	NA	NA
1664	25692	2710	2003-2004	No	12	49	2	42	76	Female	Non-Hispanic White	1.44	6808.565135	Less Than 9th Grade	27.8	never	DM	yes	77	153	yes	yes	Assumed deceased	Diseases of heart (I00-I09, I11, I13, I20-I51)	145	2003-2004	10	NA	NA
1665	25695	2712	2003-2004	NA	11	NA	1	29	14	Female	Non-Hispanic White	1.24	27526.93963	6th Grade	26.49	NA	no	no	58	111	NA	NA	NA	NA	NA	2003-2004	NA	NA	NA
1666	25698	2714	2003-2004	Yes	13	NA	2	32	31	Female	Non-Hispanic White	1.82	105916.081	High School Grad/GED or Equivalent	25.68	never	no	no	78	120	no	no	Assumed alive	NA	192	2003-2004	3	NA	NA
1667	25701	2715	2003-2004	NA	9	NA	2	40	15	Female	Mexican American	0.6	4435.564504	8th Grade	25.36	NA	no	no	64	106	NA	NA	NA	NA	NA	2003-2004	NA	NA	NA
1668	25702	2716	2003-2004	NA	12	NA	2	43	13	Female	Non-Hispanic Black	1.15	5341.005607	7th Grade	21.73	NA	no	no	54	116	NA	NA	NA	NA	NA	2003-2004	NA	NA	NA
1669	25704	2717	2003-2004	No	13	NA	1	41	33	Female	Non-Hispanic White	5	74034.09742	Some College or AA degree	41.14	never	no	yes	71	124	no	no	Assumed alive	NA	179	2003-2004	NA	NA	NA
1670	25705	2718	2003-2004	NA	9	NA	1	35	15	Female	Non-Hispanic Black	1.21	5921.474704	8th Grade	31.21	NA	no	no	67	108	NA	NA	NA	NA	NA	2003-2004	NA	NA	NA
1671	25707	2719	2003-2004	Yes	14	30	2	36	66	Female	Non-Hispanic Black	2.6	18390.01212	Less Than 9th Grade	23.88	former	no	no	60	123	no	no	Assumed alive	NA	201	2003-2004	6	NA	NA
1672	25708	2720	2003-2004	NA	NA	NA	2	37	22	Female	Non-Hispanic White	5	82303.63832	College Graduate or above	29.19	now	no	no	66	114	no	no	Assumed alive	NA	188	2003-2004	NA	NA	NA
1673	25709	2721	2003-2004	NA	12	NA	2	41	17	Female	Non-Hispanic Black	0.4	5388.187049	10th Grade	17.59	NA	no	no	60	97	NA	NA	NA	NA	NA	2003-2004	NA	NA	NA
1674	25715	2722	2003-2004	NA	11	NA	1	39	16	Female	Non-Hispanic White	2.99	39074.14947	10th Grade	24.12	NA	no	no	41	116	NA	NA	NA	NA	NA	2003-2004	NA	NA	NA
1675	25717	2723	2003-2004	NA	12	NA	2	41	19	Female	Non-Hispanic Black	0	5949.65174	High School Graduate	15.09	NA	no	no	58	110	NA	NA	Assumed deceased	All other causes (residual)	80	2003-2004	2	NA	NA
1676	25719	2724	2003-2004	Yes	13	45	1	37	50	Female	Non-Hispanic Black	NA	29097.57954	High School Grad/GED or Equivalent	29.61	now	DM	yes	89	137	no	no	Assumed alive	NA	192	2003-2004	2	NA	NA
1677	25722	2725	2003-2004	No	14	NA	2	29	33	Female	Non-Hispanic White	5	6449.859229	Some College or AA degree	33.32	never	no	no	65	107	no	no	Assumed alive	NA	187	2003-2004	2	NA	NA
1678	25723	2726	2003-2004	Yes	13	48	2	34	61	Female	Non-Hispanic White	1.2	71540.76454	9-11th Grade (Includes 12th grade with no diploma)	26.88	now	no	no	76	114	no	no	Assumed alive	NA	201	2003-2004	2	NA	NA
1679	25724	2727	2003-2004	No	17	NA	1	42	23	Female	Non-Hispanic Black	0.2	25134.07171	High School Grad/GED or Equivalent	22.31	never	NA	no	64	100	no	no	Assumed deceased	All other causes (residual)	178	2003-2004	3	NA	NA
1680	25725	2728	2003-2004	Yes	14	29	2	43	33	Female	Non-Hispanic Black	0.56	37935.52594	9-11th Grade (Includes 12th grade with no diploma)	30.3	former	no	no	68	122	no	no	Assumed alive	NA	203	2003-2004	5	NA	NA
1681	25728	2730	2003-2004	NA	NA	NA	2	30	46	Female	Non-Hispanic White	NA	93751.04521	High School Grad/GED or Equivalent	25.2	now	no	no	67	126	no	no	Assumed alive	NA	198	2003-2004	NA	NA	NA
1682	25733	2732	2003-2004	Yes	11	NA	1	38	20	Female	Non-Hispanic White	2.06	77518.62166	High School Grad/GED or Equivalent	30.27	now	no	no	60	105	no	no	Assumed alive	NA	183	2003-2004	NA	NA	NA
1683	25734	2733	2003-2004	Yes	13	NA	2	40	85	Female	Non-Hispanic White	1.61	19029.45308	Some College or AA degree	28.25	former	no	yes	NA	NA	yes	yes	Assumed deceased	Alzheimer's disease (G30)	106	2003-2004	NA	NA	NA
1684	25736	2734	2003-2004	No	18	58	2	39	79	Female	Other Race - Including Multi-Racial	5	45735.71812	9-11th Grade (Includes 12th grade with no diploma)	22.65	never	no	yes	65	170	no	no	Assumed deceased	Diseases of heart (I00-I09, I11, I13, I20-I51)	152	2003-2004	6	NA	NA
1685	25738	2735	2003-2004	NA	13	NA	1	33	16	Female	Non-Hispanic Black	2.32	6025.501428	10th Grade	25.03	NA	no	no	80	110	NA	NA	NA	NA	NA	2003-2004	NA	NA	NA
1686	25739	2736	2003-2004	Yes	13	47	2	36	62	Female	Non-Hispanic White	4	68601.1581	College Graduate or above	23.49	former	no	no	66	130	no	no	Assumed alive	NA	200	2003-2004	3	NA	NA
1687	25742	2737	2003-2004	NA	14	NA	1	29	15	Female	Non-Hispanic White	5	36653.37781	9th Grade	26.43	NA	no	no	70	103	NA	NA	NA	NA	NA	2003-2004	NA	NA	NA
1688	25743	2738	2003-2004	No	16	55	2	34	64	Female	Non-Hispanic White	NA	34374.28886	High School Grad/GED or Equivalent	25.86	former	no	yes	75	141	yes	no	Assumed alive	NA	203	2003-2004	3	NA	NA
1689	25745	2739	2003-2004	No	13	41	1	36	45	Female	Non-Hispanic Black	1.21	29403.51114	High School Grad/GED or Equivalent	24.84	never	no	no	71	115	no	no	Assumed alive	NA	197	2003-2004	3	NA	NA
1690	25747	2740	2003-2004	NA	NA	NA	1	38	25	Female	Mexican American	1.01	31677.07175	High School Grad/GED or Equivalent	23.39	never	no	no	NA	NA	no	no	Assumed alive	NA	182	2003-2004	NA	NA	NA
1691	25751	2741	2003-2004	No	13	NA	1	39	50	Female	Non-Hispanic White	5	78981.94487	Some College or AA degree	33.52	now	no	no	68	126	no	no	Assumed alive	NA	193	2003-2004	4	NA	NA
1692	25752	2742	2003-2004	Yes	11	NA	2	43	38	Female	Mexican American	1.11	29408.81241	9-11th Grade (Includes 12th grade with no diploma)	32.58	now	no	yes	76	128	no	no	Assumed alive	NA	203	2003-2004	3	NA	NA
1693	25759	2744	2003-2004	NA	11	NA	1	30	12	Female	Non-Hispanic Black	2.29	7362.126768	6th Grade	32.43	NA	no	no	58	134	NA	NA	NA	NA	NA	2003-2004	NA	NA	NA
1694	25760	2745	2003-2004	Yes	12	NA	2	37	33	Female	Non-Hispanic White	4.95	89748.50555	College Graduate or above	23.04	never	NA	no	78	125	no	no	Assumed alive	NA	183	2003-2004	1	NA	NA
1695	25763	2747	2003-2004	NA	NA	NA	2	43	85	Female	Non-Hispanic Black	1.38	19056.09012	9-11th Grade (Includes 12th grade with no diploma)	36.38	former	no	yes	53	144	yes	no	Assumed deceased	Diseases of heart (I00-I09, I11, I13, I20-I51)	2	2003-2004	NA	NA	NA
1696	25764	2748	2003-2004	No	13	36	1	41	53	Female	Non-Hispanic Black	1.34	25488.34493	High School Grad/GED or Equivalent	39.93	now	no	yes	97	156	no	no	Assumed alive	NA	181	2003-2004	1	NA	NA
1697	25765	2749	2003-2004	No	10	51	2	32	71	Female	Non-Hispanic White	5	46478.53799	9-11th Grade (Includes 12th grade with no diploma)	37.94	never	DM	yes	49	138	yes	yes	Assumed deceased	Diseases of heart (I00-I09, I11, I13, I20-I51)	130	2003-2004	NA	NA	NA
1698	25766	2750	2003-2004	Yes	12	NA	2	35	24	Female	Other Hispanic	3.36	75357.39074	College Graduate or above	19.41	now	no	no	68	106	no	no	Assumed alive	NA	184	2003-2004	NA	NA	NA
1699	25768	2752	2003-2004	No	13	NA	1	42	84	Female	Non-Hispanic White	NA	37830.86311	9-11th Grade (Includes 12th grade with no diploma)	29.69	former	no	yes	81	124	yes	no	Assumed deceased	Chronic lower respiratory diseases (J40-J47)	45	2003-2004	2	NA	NA
1700	25770	2754	2003-2004	NA	12	NA	1	29	13	Female	Non-Hispanic White	1.46	36653.37781	6th Grade	26.91	NA	no	no	81	107	NA	NA	NA	NA	NA	2003-2004	NA	NA	NA
1701	25773	2755	2003-2004	No	13	42	2	34	65	Female	Non-Hispanic White	1.24	36310.85421	High School Grad/GED or Equivalent	30.8	never	DM	yes	64	142	no	no	Assumed deceased	Nephritis, nephrotic syndrome and nephrosis (N00-N07, N17-N19, N25-N27)	88	2003-2004	4	NA	NA
1702	25780	2759	2003-2004	Yes	15	NA	2	30	22	Female	Non-Hispanic White	2.55	5927.500628	High School Grad/GED or Equivalent	22.13	former	NA	no	56	110	no	no	Assumed alive	NA	199	2003-2004	2	NA	NA
1703	25782	2760	2003-2004	NA	13	NA	1	41	17	Female	Non-Hispanic Black	1.05	5794.298167	12th Grade, No Diploma	28.8	NA	no	no	50	118	NA	NA	NA	NA	NA	2003-2004	NA	NA	NA
1704	25783	2761	2003-2004	NA	13	NA	2	36	18	Female	Non-Hispanic Black	5	8220.372328	High School Graduate	42.29	NA	no	no	63	106	NA	NA	Assumed alive	NA	200	2003-2004	NA	NA	NA
1705	25784	2762	2003-2004	NA	13	NA	1	33	18	Female	Non-Hispanic Black	0.85	5965.074396	High School Graduate	42.25	NA	NA	yes	67	113	NA	NA	Assumed alive	NA	186	2003-2004	NA	NA	NA
1706	25793	2767	2003-2004	No	11	NA	2	37	47	Female	Non-Hispanic White	5	117178.3257	College Graduate or above	26.28	never	no	no	76	120	no	no	Assumed alive	NA	198	2003-2004	2	NA	NA
1707	25795	2768	2003-2004	No	14	50	1	34	81	Female	Mexican American	0.91	4326.814788	Less Than 9th Grade	28.08	never	no	yes	57	178	no	no	Assumed deceased	Malignant neoplasms (C00-C97)	86	2003-2004	4	NA	NA
1708	25796	2769	2003-2004	No	12	NA	2	42	45	Female	Mexican American	4.99	17581.37395	Some College or AA degree	44.67	never	no	yes	76	110	no	no	Assumed alive	NA	201	2003-2004	4	NA	NA
1709	25797	2770	2003-2004	No	16	59	2	33	85	Female	Non-Hispanic Black	4	19135.87365	9-11th Grade (Includes 12th grade with no diploma)	31.87	never	DM	yes	56	136	yes	no	Assumed deceased	Diseases of heart (I00-I09, I11, I13, I20-I51)	74	2003-2004	2	NA	NA
1710	25799	2771	2003-2004	NA	12	NA	1	34	13	Female	Mexican American	4.64	6077.409233	7th Grade	18.93	NA	no	no	60	80	NA	NA	NA	NA	NA	2003-2004	NA	NA	NA
1711	25800	2772	2003-2004	NA	11	NA	2	30	15	Female	Non-Hispanic White	0.82	36653.37781	8th Grade	22.52	NA	no	no	72	105	NA	NA	NA	NA	NA	2003-2004	NA	NA	NA
1712	25802	2773	2003-2004	No	13	18	1	37	21	Female	Non-Hispanic Black	1.11	31625.07586	High School Grad/GED or Equivalent	26.62	never	no	no	62	106	no	no	Assumed alive	NA	192	2003-2004	1	NA	NA
1713	25805	2774	2003-2004	Yes	11	54	2	29	82	Female	Non-Hispanic White	1.52	19326.7742	Less Than 9th Grade	21.79	former	no	no	71	139	no	no	Assumed deceased	All other causes (residual)	113	2003-2004	NA	NA	NA
1714	25807	2775	2003-2004	Yes	15	NA	2	37	25	Female	Non-Hispanic Black	3.84	32561.76776	Some College or AA degree	30.39	never	no	no	68	108	no	no	Assumed alive	NA	181	2003-2004	2	NA	NA
1715	25809	2776	2003-2004	Yes	13	52	2	39	62	Female	Non-Hispanic White	1.4	53104.62524	High School Grad/GED or Equivalent	25.15	now	no	yes	76	158	no	no	Assumed alive	NA	201	2003-2004	5	NA	NA
1716	25810	2777	2003-2004	NA	14	NA	1	42	19	Female	Mexican American	0	6954.345157	10th Grade	29.1	NA	no	yes	66	100	NA	NA	Assumed alive	NA	194	2003-2004	1	NA	NA
1717	25812	2778	2003-2004	Yes	11	32	1	32	45	Female	Non-Hispanic White	4.64	120726.5275	Some College or AA degree	34.05	former	no	yes	87	132	no	no	Assumed alive	NA	188	2003-2004	8	NA	NA
1718	25813	2779	2003-2004	No	14	50	2	41	81	Female	Other Race - Including Multi-Racial	0.43	19485.94048	Less Than 9th Grade	24.04	never	no	yes	NA	NA	no	no	Assumed alive	NA	190	2003-2004	5	NA	NA
1719	25815	2781	2003-2004	No	12	40	1	38	59	Female	Non-Hispanic White	2.02	85603.68367	High School Grad/GED or Equivalent	49.51	never	no	yes	75	128	no	no	Assumed deceased	Diabetes mellitus (E10-E14)	186	2003-2004	3	NA	NA
1720	25818	2783	2003-2004	NA	NA	NA	2	42	47	Female	Mexican American	4.52	18236.35329	Some College or AA degree	28.19	never	no	no	65	87	no	no	Assumed alive	NA	201	2003-2004	NA	NA	NA
1721	25819	2784	2003-2004	No	13	NA	1	38	21	Female	Non-Hispanic White	0.33	7135.667943	9-11th Grade (Includes 12th grade with no diploma)	18.99	now	NA	no	51	92	no	no	Assumed alive	NA	183	2003-2004	3	NA	NA
1722	25827	2786	2003-2004	Yes	12	NA	2	42	38	Female	Mexican American	4.79	27328.44517	College Graduate or above	27.68	never	no	no	55	110	no	no	Assumed alive	NA	200	2003-2004	1	NA	NA
1723	25828	2787	2003-2004	No	13	52	1	29	81	Female	Non-Hispanic White	1.82	21732.70502	College Graduate or above	24.05	never	DM	yes	60	158	no	no	Assumed deceased	Cerebrovascular diseases (I60-I69)	106	2003-2004	2	NA	NA
1724	25830	2788	2003-2004	Yes	14	49	2	39	84	Female	Non-Hispanic White	4	23572.41186	9-11th Grade (Includes 12th grade with no diploma)	21.58	never	no	yes	82	180	yes	no	Assumed deceased	Diseases of heart (I00-I09, I11, I13, I20-I51)	139	2003-2004	NA	NA	NA
1725	25831	2789	2003-2004	NA	11	NA	2	38	12	Female	Mexican American	2.03	4916.005014	5th Grade	20.56	NA	no	no	75	103	NA	NA	NA	NA	NA	2003-2004	NA	NA	NA
1726	25834	2791	2003-2004	Yes	14	NA	1	39	36	Female	Non-Hispanic White	5	7410.949154	College Graduate or above	22.17	never	NA	no	68	114	no	no	Assumed alive	NA	194	2003-2004	2	NA	NA
1727	25836	2792	2003-2004	NA	11	NA	1	38	13	Female	Non-Hispanic Black	2.43	6802.519074	6th Grade	20.34	NA	no	no	72	98	NA	NA	NA	NA	NA	2003-2004	NA	NA	NA
1728	25840	2795	2003-2004	NA	0	NA	1	41	12	Female	Non-Hispanic Black	0.85	6526.583321	5th Grade	16.89	NA	no	no	66	103	NA	NA	NA	NA	NA	2003-2004	NA	NA	NA
1729	25841	2796	2003-2004	No	13	40	1	42	77	Female	Non-Hispanic White	1.25	85402.24512	High School Grad/GED or Equivalent	32.55	never	no	yes	65	142	yes	no	Assumed alive	NA	195	2003-2004	8	NA	NA
1730	25846	2799	2003-2004	NA	14	NA	1	38	18	Female	Non-Hispanic White	NA	35402.97342	High School Graduate	20.64	NA	no	no	75	99	NA	NA	Assumed alive	NA	184	2003-2004	NA	NA	NA
1731	25847	2800	2003-2004	No	13	31	1	29	59	Female	Non-Hispanic White	2.06	40346.99537	High School Grad/GED or Equivalent	26.91	former	no	yes	75	116	no	no	Assumed alive	NA	181	2003-2004	6	NA	NA
1732	25848	2801	2003-2004	Yes	14	NA	2	40	20	Female	Non-Hispanic White	0.32	51188.49972	Some College or AA degree	19.55	now	no	no	67	108	no	no	Assumed alive	NA	190	2003-2004	NA	NA	NA
1733	25849	2802	2003-2004	NA	13	NA	2	40	16	Female	Mexican American	0.53	3465.284768	9th Grade	21.26	NA	no	no	58	115	NA	NA	NA	NA	NA	2003-2004	NA	NA	NA
1734	25850	2803	2003-2004	No	12	NA	2	37	68	Female	Non-Hispanic White	4	58163.41892	College Graduate or above	29.14	never	no	no	NA	NA	no	no	Assumed alive	NA	180	2003-2004	5	NA	NA
1735	25856	2806	2003-2004	No	13	43	1	32	70	Female	Non-Hispanic White	4.12	57724.8978	High School Grad/GED or Equivalent	31	former	no	yes	91	161	yes	no	Assumed alive	NA	189	2003-2004	5	NA	NA
1736	25858	2807	2003-2004	NA	12	NA	2	42	14	Female	Mexican American	3.17	3964.023054	8th Grade	39.97	NA	no	no	74	112	NA	NA	NA	NA	NA	2003-2004	NA	NA	NA
1737	25863	2811	2003-2004	Yes	12	NA	1	32	29	Female	Non-Hispanic White	5	7633.051621	College Graduate or above	20.91	never	NA	no	64	102	no	no	Assumed alive	NA	188	2003-2004	3	NA	NA
1738	25864	2812	2003-2004	No	16	29	2	35	81	Female	Non-Hispanic White	1.12	21497.92358	9-11th Grade (Includes 12th grade with no diploma)	27.49	never	no	no	57	110	yes	yes	Assumed alive	NA	184	2003-2004	2	NA	NA
1739	25869	2814	2003-2004	Yes	12	37	1	37	38	Female	Non-Hispanic White	2.45	87166.7447	College Graduate or above	34.17	now	no	no	78	126	no	no	Assumed alive	NA	194	2003-2004	2	NA	NA
1740	25873	2815	2003-2004	Yes	12	45	1	32	61	Female	Non-Hispanic Black	NA	15143.4245	Less Than 9th Grade	46.67	never	no	yes	87	131	yes	yes	Assumed alive	NA	189	2003-2004	7	NA	NA
1741	25874	2816	2003-2004	NA	14	NA	2	36	19	Female	Non-Hispanic White	0	27190.97299	High School Graduate	25.56	NA	no	no	60	106	NA	NA	Assumed alive	NA	201	2003-2004	1	NA	NA
1742	25875	2817	2003-2004	Yes	13	33	2	37	69	Female	Non-Hispanic White	1.35	34430.42429	9-11th Grade (Includes 12th grade with no diploma)	40.77	now	DM	yes	NA	NA	no	no	Assumed alive	NA	188	2003-2004	4	NA	NA
1743	25877	2818	2003-2004	NA	11	NA	1	38	13	Female	Mexican American	1.57	5500.367199	7th Grade	21.98	NA	no	no	60	88	NA	NA	NA	NA	NA	2003-2004	NA	NA	NA
1744	25879	2820	2003-2004	Yes	12	46	1	36	62	Female	Non-Hispanic Black	2.62	16673.65692	Some College or AA degree	27.66	now	no	yes	57	131	no	no	Assumed alive	NA	195	2003-2004	4	NA	NA
1745	25880	2821	2003-2004	No	12	49	1	34	60	Female	Mexican American	2.56	3937.332878	9-11th Grade (Includes 12th grade with no diploma)	29.36	never	DM	yes	103	208	no	no	Assumed deceased	Diabetes mellitus (E10-E14)	122	2003-2004	3	NA	NA
1746	25881	2822	2003-2004	No	10	NA	1	40	31	Female	Mexican American	NA	28206.09876	9-11th Grade (Includes 12th grade with no diploma)	45.05	never	DM	no	62	114	no	no	Assumed alive	NA	183	2003-2004	1	NA	NA
1747	25885	2824	2003-2004	Yes	9	26	2	35	47	Female	Non-Hispanic White	3.19	47773.74423	9-11th Grade (Includes 12th grade with no diploma)	25.53	now	no	no	83	117	yes	no	Assumed alive	NA	185	2003-2004	3	NA	NA
1748	25888	2825	2003-2004	Yes	14	32	1	33	55	Female	Non-Hispanic White	5	77787.77367	High School Grad/GED or Equivalent	29.41	never	DM	yes	NA	NA	no	no	Assumed deceased	Diabetes mellitus (E10-E14)	181	2003-2004	NA	NA	NA
1749	25894	2827	2003-2004	No	12	21	2	41	22	Female	Mexican American	0.96	29575.75279	High School Grad/GED or Equivalent	21.39	never	no	no	60	96	no	no	Assumed alive	NA	190	2003-2004	2	NA	NA
1750	25895	2828	2003-2004	NA	0	NA	2	36	15	Female	Non-Hispanic White	4.24	52288.37706	9th Grade	16.22	NA	no	no	66	108	NA	NA	NA	NA	NA	2003-2004	NA	NA	NA
1751	25904	2829	2003-2004	No	14	NA	2	40	20	Female	Non-Hispanic White	0.16	62338.55705	Some College or AA degree	20.13	never	no	no	69	113	no	no	Assumed alive	NA	189	2003-2004	NA	NA	NA
1752	25909	2831	2003-2004	No	13	50	2	31	64	Female	Non-Hispanic White	1.28	33081.42512	High School Grad/GED or Equivalent	28.92	never	no	yes	103	202	no	no	Assumed alive	NA	196	2003-2004	NA	NA	NA
1753	25911	2833	2003-2004	No	14	NA	1	38	25	Female	Non-Hispanic White	1.83	75682.04132	Some College or AA degree	37.45	never	NA	yes	68	115	no	no	Assumed alive	NA	183	2003-2004	3	NA	NA
1754	25914	2834	2003-2004	NA	13	NA	1	36	18	Female	Non-Hispanic White	0.22	41247.03487	High School Graduate	28.97	NA	no	no	79	119	NA	NA	Assumed alive	NA	197	2003-2004	NA	NA	NA
1755	25915	2835	2003-2004	No	12	52	2	34	70	Female	Other Race - Including Multi-Racial	5	72895.5986	College Graduate or above	28.43	never	DM	yes	60	190	yes	no	Assumed alive	NA	202	2003-2004	2	NA	NA
1756	25918	2836	2003-2004	No	10	38	1	38	84	Female	Non-Hispanic White	NA	23376.08199	Less Than 9th Grade	29.12	now	no	yes	57	112	yes	no	Assumed deceased	Malignant neoplasms (C00-C97)	59	2003-2004	5	NA	NA
1757	25921	2837	2003-2004	Yes	13	NA	1	29	37	Female	Non-Hispanic White	5	85621.33431	College Graduate or above	19.51	never	no	no	NA	NA	no	no	Assumed alive	NA	180	2003-2004	3	NA	NA
1758	25922	2838	2003-2004	No	13	40	2	39	63	Female	Non-Hispanic White	3.54	54773.40197	High School Grad/GED or Equivalent	26.52	never	no	no	62	111	no	no	Assumed alive	NA	199	2003-2004	1	NA	NA
1759	25924	2839	2003-2004	NA	12	NA	1	42	14	Female	Mexican American	1.36	3507.955946	8th Grade	23.07	NA	no	no	72	105	NA	NA	NA	NA	NA	2003-2004	NA	NA	NA
1760	25926	2840	2003-2004	NA	NA	NA	1	36	59	Female	Non-Hispanic White	5	83374.07413	College Graduate or above	24.1	never	no	no	66	98	no	no	Assumed alive	NA	197	2003-2004	NA	NA	NA
1761	25931	2841	2003-2004	NA	11	NA	2	36	17	Female	Non-Hispanic Black	0.4	7893.704601	11th Grade	28.67	NA	no	no	63	109	NA	NA	NA	NA	NA	2003-2004	NA	NA	NA
1762	25932	2842	2003-2004	NA	11	NA	2	41	12	Female	Non-Hispanic Black	0.4	5325.122545	5th Grade	27.82	NA	no	no	60	104	NA	NA	NA	NA	NA	2003-2004	NA	NA	NA
1763	25936	2844	2003-2004	Yes	12	53	1	35	58	Female	Other Hispanic	0.89	37802.38474	9-11th Grade (Includes 12th grade with no diploma)	NA	never	no	no	NA	NA	no	no	Assumed alive	NA	194	2003-2004	4	NA	NA
1764	25945	2849	2003-2004	NA	12	NA	1	37	14	Female	Non-Hispanic Black	1.1	6621.511155	7th Grade	29.88	NA	no	no	64	114	NA	NA	NA	NA	NA	2003-2004	1	NA	NA
1765	25949	2851	2003-2004	Yes	13	NA	2	40	21	Female	Non-Hispanic White	0.54	62338.55705	Some College or AA degree	21.61	never	no	no	60	94	no	no	Assumed alive	NA	201	2003-2004	NA	NA	NA
1766	25955	2855	2003-2004	Yes	13	50	2	42	58	Female	Non-Hispanic Black	5	28196.97037	9-11th Grade (Includes 12th grade with no diploma)	29.67	former	no	no	61	116	no	no	Assumed alive	NA	199	2003-2004	2	NA	NA
1767	25959	2856	2003-2004	Yes	13	43	2	36	59	Female	Non-Hispanic White	5	107198.0699	College Graduate or above	22.42	former	no	yes	76	149	no	no	Assumed alive	NA	201	2003-2004	3	NA	NA
1768	25960	2857	2003-2004	Yes	12	42	2	30	60	Female	Non-Hispanic White	1.29	26065.0255	College Graduate or above	24.66	now	IFG	no	68	130	no	no	Assumed deceased	All other causes (residual)	119	2003-2004	NA	NA	NA
1769	25962	2858	2003-2004	NA	NA	NA	2	37	37	Female	Non-Hispanic White	2.92	8326.03536	College Graduate or above	21.95	never	no	no	NA	NA	no	no	Assumed alive	NA	181	2003-2004	NA	NA	NA
1770	25965	2861	2003-2004	NA	9	NA	1	42	15	Female	Mexican American	NA	3473.35587	9th Grade	24.94	NA	no	no	54	110	NA	NA	NA	NA	NA	2003-2004	NA	NA	NA
1771	25967	2863	2003-2004	No	10	48	1	34	51	Female	Mexican American	1.97	22352.59559	Some College or AA degree	50.75	former	no	yes	NA	NA	no	no	Assumed alive	NA	194	2003-2004	4	NA	NA
1772	25968	2864	2003-2004	NA	12	NA	1	33	15	Female	Non-Hispanic White	5	37942.81412	9th Grade	20.33	NA	no	no	71	108	NA	NA	NA	NA	NA	2003-2004	NA	NA	NA
1773	25969	2865	2003-2004	No	17	NA	2	29	53	Female	Non-Hispanic White	NA	70292.51325	Some College or AA degree	33.94	former	no	yes	105	140	no	no	Assumed alive	NA	187	2003-2004	4	NA	NA
1774	25972	2866	2003-2004	No	14	37	1	34	58	Female	Other Race - Including Multi-Racial	1.05	47026.49926	High School Grad/GED or Equivalent	23.29	never	no	yes	77	173	no	no	Assumed alive	NA	189	2003-2004	5	NA	NA
1775	25975	2867	2003-2004	NA	9	NA	1	34	13	Female	Mexican American	3.6	6077.409233	7th Grade	31.39	NA	no	no	78	104	NA	NA	NA	NA	NA	2003-2004	NA	NA	NA
1776	25977	2868	2003-2004	NA	14	NA	1	33	16	Female	Non-Hispanic White	3.71	30688.28706	11th Grade	19.86	NA	no	no	58	103	NA	NA	NA	NA	NA	2003-2004	NA	NA	NA
1777	25978	2869	2003-2004	Yes	12	NA	2	34	52	Female	Non-Hispanic White	5	93483.09391	Some College or AA degree	28.41	never	no	no	78	132	no	no	Assumed alive	NA	202	2003-2004	3	NA	NA
1778	25982	2870	2003-2004	Yes	9	NA	2	41	44	Female	Non-Hispanic Black	2.18	26714.18859	High School Grad/GED or Equivalent	33.86	now	no	no	66	110	no	no	Assumed alive	NA	191	2003-2004	5	NA	NA
1779	25985	2872	2003-2004	No	11	NA	1	30	35	Female	Non-Hispanic Black	1.16	33758.60634	Some College or AA degree	40.47	never	no	yes	83	128	no	no	Assumed alive	NA	198	2003-2004	5	NA	NA
1780	26002	2876	2003-2004	No	13	38	1	42	67	Female	Mexican American	1.98	2793.718385	High School Grad/GED or Equivalent	30.07	now	DM	yes	66	112	no	no	Assumed deceased	Malignant neoplasms (C00-C97)	150	2003-2004	10	NA	NA
1781	26006	2880	2003-2004	NA	13	NA	2	31	19	Female	Non-Hispanic White	1.13	20287.74184	11th Grade	37.56	NA	no	no	65	125	NA	NA	Assumed alive	NA	195	2003-2004	NA	NA	NA
1782	26007	2881	2003-2004	Yes	13	NA	2	40	24	Female	Mexican American	1.72	26878.5073	High School Grad/GED or Equivalent	17.6	former	no	no	73	106	no	no	Assumed alive	NA	190	2003-2004	NA	NA	NA
1783	26012	2884	2003-2004	NA	13	NA	1	34	15	Female	Mexican American	2.26	6077.409233	9th Grade	17	NA	no	no	64	102	NA	NA	NA	NA	NA	2003-2004	NA	NA	NA
1784	26014	2885	2003-2004	NA	13	NA	2	31	18	Female	Non-Hispanic Black	3.19	6439.752085	12th Grade, No Diploma	22.99	NA	no	no	79	108	NA	NA	Assumed alive	NA	195	2003-2004	NA	NA	NA
1785	26017	2887	2003-2004	No	14	44	2	39	83	Female	Non-Hispanic White	2.24	27584.1946	Less Than 9th Grade	24.1	former	no	yes	67	128	yes	no	Assumed deceased	Diseases of heart (I00-I09, I11, I13, I20-I51)	109	2003-2004	8	NA	NA
1786	26018	2888	2003-2004	Yes	11	28	1	34	73	Female	Mexican American	0.83	5223.655323	Less Than 9th Grade	21.88	former	DM	no	62	122	no	no	Assumed alive	NA	193	2003-2004	1	NA	NA
1787	26029	2892	2003-2004	NA	12	NA	1	33	18	Female	Non-Hispanic White	0.95	44897.71345	High School Graduate	18.32	NA	no	no	63	120	NA	NA	Assumed alive	NA	187	2003-2004	NA	NA	NA
1788	26030	2893	2003-2004	No	13	NA	2	32	36	Female	Non-Hispanic White	4.94	102918.9869	College Graduate or above	50.33	never	no	yes	81	123	no	no	Assumed alive	NA	192	2003-2004	NA	NA	NA
1789	26032	2894	2003-2004	No	12	45	2	32	85	Female	Non-Hispanic White	2.69	27624.63418	College Graduate or above	31.57	former	no	yes	60	198	no	no	Assumed alive	NA	193	2003-2004	2	NA	NA
1790	26033	2895	2003-2004	Yes	14	55	2	41	71	Female	Non-Hispanic Black	1.02	18454.18636	9-11th Grade (Includes 12th grade with no diploma)	48.07	former	IFG	yes	NA	NA	no	no	Assumed alive	NA	190	2003-2004	15	NA	NA
1791	26035	2897	2003-2004	NA	NA	NA	1	40	44	Female	Mexican American	0.41	18692.91883	Less Than 9th Grade	28.43	now	no	no	72	132	no	no	Assumed deceased	Cerebrovascular diseases (I60-I69)	31	2003-2004	NA	NA	NA
1792	26036	2898	2003-2004	NA	0	NA	1	36	12	Female	Non-Hispanic Black	1.11	7138.541537	6th Grade	21.03	NA	no	no	60	110	NA	NA	NA	NA	NA	2003-2004	NA	NA	NA
1793	26039	2899	2003-2004	Yes	12	NA	1	36	25	Female	Non-Hispanic Black	1.34	30986.3265	College Graduate or above	34.97	never	no	no	76	107	no	no	Assumed alive	NA	199	2003-2004	NA	NA	NA
1794	26040	2900	2003-2004	NA	NA	NA	2	38	55	Female	Mexican American	2.08	23907.91614	Some College or AA degree	23.55	now	no	no	NA	NA	no	no	Assumed alive	NA	185	2003-2004	NA	NA	NA
1795	26043	2902	2003-2004	NA	11	NA	1	31	12	Female	Other Race - Including Multi-Racial	0.97	8170.75127	6th Grade	19.42	NA	no	no	64	114	NA	NA	NA	NA	NA	2003-2004	NA	NA	NA
1796	26051	2905	2003-2004	No	11	46	1	37	48	Female	Non-Hispanic Black	5	30009.63249	Some College or AA degree	30.5	never	no	yes	56	101	yes	no	Assumed alive	NA	194	2003-2004	4	NA	NA
1797	26055	2908	2003-2004	Yes	12	32	1	31	62	Female	Mexican American	3.07	8473.218392	Some College or AA degree	26.37	never	no	no	67	122	no	no	Assumed alive	NA	198	2003-2004	5	NA	NA
1798	26058	2909	2003-2004	NA	11	NA	1	29	15	Female	Non-Hispanic White	2.23	36954.58036	8th Grade	21.43	NA	no	no	43	102	NA	NA	NA	NA	NA	2003-2004	NA	NA	NA
1799	26059	2910	2003-2004	No	14	50	2	38	85	Female	Mexican American	3.14	5024.052234	Less Than 9th Grade	23.24	former	no	yes	50	119	no	no	Assumed deceased	Cerebrovascular diseases (I60-I69)	66	2003-2004	10	NA	NA
1800	26060	2911	2003-2004	NA	12	NA	1	38	18	Female	Non-Hispanic White	0.11	35402.97342	More than high school	18.9	NA	no	no	67	112	NA	NA	Assumed alive	NA	183	2003-2004	NA	NA	NA
1801	26061	2912	2003-2004	Yes	9	NA	1	41	31	Female	Non-Hispanic Black	1.07	32114.81901	Some College or AA degree	42.51	now	no	yes	67	99	no	no	Assumed alive	NA	179	2003-2004	3	NA	NA
1802	26063	2913	2003-2004	Yes	12	NA	1	34	44	Female	Non-Hispanic White	4.35	126609.7367	College Graduate or above	34.38	never	no	no	71	131	no	no	Assumed alive	NA	190	2003-2004	2	NA	NA
1803	26064	2914	2003-2004	Yes	11	NA	1	42	30	Female	Mexican American	1.44	23945.7274	Some College or AA degree	27.93	never	no	no	62	99	no	no	Assumed alive	NA	194	2003-2004	1	NA	NA
1804	26066	2915	2003-2004	Yes	12	35	2	35	54	Female	Non-Hispanic White	1.68	83217.04	High School Grad/GED or Equivalent	40.79	former	DM	yes	91	125	no	no	Assumed alive	NA	193	2003-2004	3	NA	NA
1805	26068	2917	2003-2004	Yes	11	NA	1	31	32	Female	Non-Hispanic White	4.18	107149.844	Some College or AA degree	20.99	former	no	no	69	93	no	no	Assumed alive	NA	198	2003-2004	2	NA	NA
1806	26070	2918	2003-2004	No	15	NA	2	41	21	Female	Mexican American	0.67	27337.66423	9-11th Grade (Includes 12th grade with no diploma)	21.87	never	no	no	48	94	no	no	Assumed alive	NA	189	2003-2004	NA	NA	NA
1807	26072	2919	2003-2004	No	9	55	2	38	61	Female	Mexican American	0.88	4702.397114	Less Than 9th Grade	28.81	now	no	yes	58	144	no	no	Assumed alive	NA	187	2003-2004	6	NA	NA
1808	26075	2921	2003-2004	Yes	12	NA	2	37	31	Female	Mexican American	2.38	30381.92434	9-11th Grade (Includes 12th grade with no diploma)	29.33	never	no	yes	65	116	no	no	Assumed alive	NA	181	2003-2004	3	NA	NA
1809	26077	2923	2003-2004	NA	13	NA	1	43	17	Female	Mexican American	0.66	5124.322297	11th Grade	16.45	NA	no	no	66	110	NA	NA	NA	NA	NA	2003-2004	NA	NA	NA
1810	26079	2924	2003-2004	No	13	NA	2	31	38	Female	Non-Hispanic White	2.12	91134.35238	Some College or AA degree	21.58	never	no	no	72	108	no	no	Assumed alive	NA	186	2003-2004	2	NA	NA
1811	26083	2926	2003-2004	NA	12	NA	1	42	17	Female	Non-Hispanic Black	4.18	5100.713023	11th Grade	26.05	NA	NA	no	42	124	NA	NA	NA	NA	NA	2003-2004	2	NA	NA
1812	26091	2930	2003-2004	NA	9	NA	1	42	17	Female	Non-Hispanic Black	3.13	5311.797477	11th Grade	22.73	NA	no	no	48	106	NA	NA	NA	NA	NA	2003-2004	2	NA	NA
1813	26093	2932	2003-2004	No	11	36	1	31	63	Female	Non-Hispanic White	5	68641.51944	9-11th Grade (Includes 12th grade with no diploma)	18.63	never	no	yes	89	143	no	no	Assumed alive	NA	197	2003-2004	3	NA	NA
1814	26102	2935	2003-2004	Yes	12	NA	1	36	30	Female	Non-Hispanic White	4.23	86373.24044	College Graduate or above	24.12	now	no	no	79	106	no	no	Assumed alive	NA	198	2003-2004	NA	NA	NA
1815	26108	2937	2003-2004	NA	14	NA	1	42	16	Female	Mexican American	1.86	4116.56992	10th Grade	30.49	NA	no	no	NA	NA	NA	NA	NA	NA	NA	2003-2004	NA	NA	NA
1816	26111	2938	2003-2004	No	15	NA	1	40	34	Female	Mexican American	2.07	29169.18119	College Graduate or above	23.25	never	no	no	70	107	no	no	Assumed deceased	All other causes (residual)	57	2003-2004	2	NA	NA
1817	26113	2940	2003-2004	NA	13	NA	1	29	16	Female	Non-Hispanic White	4.59	36593.04788	9th Grade	27.46	NA	no	no	58	121	NA	NA	NA	NA	NA	2003-2004	NA	NA	NA
1818	26114	2941	2003-2004	NA	NA	NA	2	37	54	Female	Other Race - Including Multi-Racial	3.65	43523.40184	Less Than 9th Grade	28.4	never	DM	no	68	133	no	no	Assumed alive	NA	181	2003-2004	NA	NA	NA
1819	26117	2942	2003-2004	NA	NA	NA	1	34	48	Female	Mexican American	0.74	16154.05316	Some College or AA degree	32.13	never	no	no	NA	NA	no	no	Assumed alive	NA	190	2003-2004	NA	NA	NA
1820	26120	2944	2003-2004	NA	0	NA	1	30	13	Female	Non-Hispanic White	5	37956.30236	7th Grade	17.82	NA	no	no	53	102	NA	NA	NA	NA	NA	2003-2004	NA	NA	NA
1821	26121	2945	2003-2004	NA	13	NA	2	36	17	Female	Non-Hispanic Black	3.86	7893.704601	10th Grade	19.53	NA	no	no	66	104	NA	NA	NA	NA	NA	2003-2004	NA	NA	NA
1822	26123	2947	2003-2004	Yes	14	52	2	29	71	Female	Non-Hispanic White	1.72	29108.50159	High School Grad/GED or Equivalent	25.01	former	IFG	no	77	122	no	no	Assumed deceased	All other causes (residual)	166	2003-2004	2	NA	NA
1823	26124	2948	2003-2004	NA	12	NA	1	41	14	Female	Mexican American	1.46	6015.092152	8th Grade	19.51	NA	no	no	45	98	NA	NA	NA	NA	NA	2003-2004	NA	NA	NA
1824	26127	2950	2003-2004	NA	NA	NA	2	40	34	Female	Non-Hispanic White	4.3	71316.71757	Some College or AA degree	23.21	never	no	no	59	114	no	no	Assumed alive	NA	189	2003-2004	NA	NA	NA
1825	26129	2951	2003-2004	No	15	47	2	36	60	Female	Non-Hispanic White	1.2	38872.11765	High School Grad/GED or Equivalent	24.47	now	no	yes	84	156	no	no	Assumed alive	NA	201	2003-2004	4	NA	NA
1826	26130	2952	2003-2004	No	12	43	1	33	68	Female	Non-Hispanic White	2	67851.15556	High School Grad/GED or Equivalent	26.02	never	no	yes	67	146	yes	no	Assumed alive	NA	185	2003-2004	4	NA	NA
1827	26136	2955	2003-2004	Yes	13	NA	2	34	23	Female	Non-Hispanic Black	0.79	6517.639205	College Graduate or above	NA	never	NA	yes	53	106	no	no	Assumed alive	NA	202	2003-2004	2	NA	NA
1828	26137	2956	2003-2004	Yes	11	37	2	34	52	Female	Non-Hispanic White	5	93483.09391	Some College or AA degree	34.23	never	no	yes	79	125	no	no	Assumed alive	NA	203	2003-2004	2	NA	NA
1829	26140	2957	2003-2004	NA	12	NA	2	32	13	Female	Non-Hispanic White	1.24	34051.62499	7th Grade	19.12	NA	no	no	67	108	NA	NA	NA	NA	NA	2003-2004	NA	NA	NA
1830	26142	2958	2003-2004	Yes	12	NA	2	39	49	Female	Non-Hispanic White	4.51	110348.6634	College Graduate or above	22.1	former	no	no	52	104	no	no	Assumed alive	NA	200	2003-2004	5	NA	NA
1831	26146	2960	2003-2004	No	14	NA	2	34	40	Female	Non-Hispanic White	0.86	55320.3416	9-11th Grade (Includes 12th grade with no diploma)	32.09	never	DM	yes	78	120	no	no	Assumed alive	NA	202	2003-2004	3	NA	NA
1832	26148	2961	2003-2004	Yes	13	NA	1	39	24	Female	Non-Hispanic Black	0.25	7027.847185	9-11th Grade (Includes 12th grade with no diploma)	28.43	former	NA	no	47	119	no	no	Assumed alive	NA	195	2003-2004	5	NA	NA
1833	26150	2963	2003-2004	Yes	14	NA	2	34	31	Female	Non-Hispanic White	0.8	9027.042512	High School Grad/GED or Equivalent	32.18	now	NA	no	47	99	no	no	Assumed alive	NA	201	2003-2004	4	NA	NA
1834	26151	2964	2003-2004	NA	NA	NA	2	31	16	Female	Non-Hispanic Black	0.34	6439.752085	9th Grade	30.01	NA	DM	no	45	107	NA	NA	NA	NA	NA	2003-2004	NA	NA	NA
1835	26152	2965	2003-2004	NA	11	NA	1	33	14	Female	Other Race - Including Multi-Racial	3.71	6181.425744	8th Grade	29.71	NA	no	no	76	94	NA	NA	NA	NA	NA	2003-2004	NA	NA	NA
1836	26153	2966	2003-2004	Yes	12	NA	2	43	22	Female	Mexican American	1.13	23882.93384	Some College or AA degree	22.1	never	no	no	58	96	no	no	Assumed alive	NA	202	2003-2004	4	NA	NA
1837	26154	2967	2003-2004	Yes	14	NA	1	29	25	Female	Non-Hispanic White	1.64	76658.54914	College Graduate or above	18.91	now	no	no	66	99	no	no	Assumed alive	NA	181	2003-2004	2	NA	NA
1838	26158	2970	2003-2004	No	12	48	1	31	49	Female	Non-Hispanic White	3.93	139898.0322	Some College or AA degree	28.54	former	no	yes	90	126	no	no	Assumed alive	NA	197	2003-2004	5	NA	NA
1839	26159	2971	2003-2004	NA	11	NA	1	37	12	Female	Non-Hispanic White	5	43057.34466	6th Grade	19.76	NA	no	no	73	113	NA	NA	NA	NA	NA	2003-2004	NA	NA	NA
1840	26161	2972	2003-2004	No	12	39	1	31	60	Female	Non-Hispanic White	4.95	66801.16701	College Graduate or above	35.48	never	no	no	64	123	no	no	Assumed alive	NA	197	2003-2004	2	NA	NA
1841	26163	2974	2003-2004	NA	11	NA	2	40	15	Female	Mexican American	1.15	3539.530197	9th Grade	19.97	NA	no	no	56	106	NA	NA	NA	NA	NA	2003-2004	NA	NA	NA
1842	26164	2975	2003-2004	NA	12	NA	1	32	14	Female	Non-Hispanic White	3.71	45675.05326	9th Grade	18.22	NA	no	no	57	97	NA	NA	NA	NA	NA	2003-2004	NA	NA	NA
1843	26166	2976	2003-2004	NA	12	NA	1	33	19	Female	Non-Hispanic Black	0.35	5406.995389	12th Grade, No Diploma	18.19	NA	no	no	58	83	NA	NA	Assumed alive	NA	186	2003-2004	2	NA	NA
1844	26167	2977	2003-2004	Yes	11	NA	1	30	24	Female	Non-Hispanic Black	3.01	27878.42472	College Graduate or above	36.82	never	no	no	64	117	no	no	Assumed alive	NA	199	2003-2004	2	NA	NA
1845	26169	2978	2003-2004	NA	11	NA	2	38	17	Female	Mexican American	0.98	6070.492537	10th Grade	28.16	NA	no	no	68	108	NA	NA	NA	NA	NA	2003-2004	NA	NA	NA
1846	26171	2980	2003-2004	No	14	40	2	32	44	Female	Non-Hispanic White	0.45	60216.05418	High School Grad/GED or Equivalent	27.52	now	no	no	64	113	no	no	Assumed alive	NA	193	2003-2004	9	NA	NA
1847	26176	2982	2003-2004	NA	10	NA	1	41	16	Female	Non-Hispanic Black	2.16	5211.403057	10th Grade	19.2	NA	no	no	52	98	NA	NA	NA	NA	NA	2003-2004	NA	NA	NA
1848	26179	2983	2003-2004	No	11	NA	2	34	39	Female	Non-Hispanic White	5	94551.42139	High School Grad/GED or Equivalent	22.94	never	no	no	75	124	no	no	Assumed alive	NA	201	2003-2004	NA	NA	NA
1849	26181	2984	2003-2004	No	15	NA	1	39	85	Female	Mexican American	1.73	3386.970591	Less Than 9th Grade	27.26	never	no	yes	73	175	no	no	Assumed deceased	All other causes (residual)	96	2003-2004	18	NA	NA
1850	26184	2985	2003-2004	No	13	27	2	39	66	Female	Non-Hispanic Black	2.8	16711.36276	College Graduate or above	35.84	never	no	yes	64	111	no	no	Assumed deceased	Diseases of heart (I00-I09, I11, I13, I20-I51)	136	2003-2004	6	NA	NA
1851	26185	2986	2003-2004	No	13	42	1	30	75	Female	Non-Hispanic White	1	34664.99824	9-11th Grade (Includes 12th grade with no diploma)	31.43	former	IFG	yes	48	113	yes	no	Assumed alive	NA	199	2003-2004	NA	NA	NA
1852	26186	2987	2003-2004	Yes	11	NA	2	32	28	Female	Mexican American	NA	39234.00597	9-11th Grade (Includes 12th grade with no diploma)	33.73	former	no	no	58	106	no	no	Assumed alive	NA	192	2003-2004	1	NA	NA
1853	26201	2993	2003-2004	NA	NA	NA	2	40	85	Female	Mexican American	1.07	3690.088414	Less Than 9th Grade	25.84	never	DM	yes	64	168	no	no	Assumed deceased	Alzheimer's disease (G30)	35	2003-2004	NA	NA	NA
1854	26202	2994	2003-2004	No	16	NA	2	29	45	Female	Non-Hispanic White	0.97	40485.80752	High School Grad/GED or Equivalent	31.84	now	DM	yes	86	141	no	no	Assumed deceased	Diseases of heart (I00-I09, I11, I13, I20-I51)	174	2003-2004	1	NA	NA
1855	26203	2995	2003-2004	No	14	45	2	30	84	Female	Non-Hispanic White	2.21	18225.85242	College Graduate or above	23.92	former	no	yes	NA	144	no	no	Assumed deceased	All other causes (residual)	183	2003-2004	3	NA	NA
1856	26207	2997	2003-2004	NA	12	NA	1	36	14	Female	Non-Hispanic Black	1.57	6405.78409	7th Grade	21.91	NA	no	no	61	111	NA	NA	NA	NA	NA	2003-2004	NA	NA	NA
1857	26209	2999	2003-2004	Yes	13	NA	2	42	29	Female	Mexican American	0.69	2958.901707	High School Grad/GED or Equivalent	42.54	never	NA	no	58	111	no	no	Assumed alive	NA	202	2003-2004	4	NA	NA
1858	26212	3001	2003-2004	No	12	NA	1	37	30	Female	Non-Hispanic Black	0.59	38295.50978	Some College or AA degree	35.76	never	no	yes	59	111	no	no	Assumed alive	NA	191	2003-2004	4	NA	NA
1859	26213	3002	2003-2004	No	10	54	2	31	59	Female	Non-Hispanic White	5	87554.9545	Some College or AA degree	38.73	former	no	yes	NA	NA	no	no	Assumed alive	NA	195	2003-2004	NA	NA	NA
1860	26215	3003	2003-2004	No	12	40	2	38	73	Female	Mexican American	0	5004.483913	Less Than 9th Grade	28.18	never	no	yes	79	152	no	no	Assumed deceased	Diseases of heart (I00-I09, I11, I13, I20-I51)	176	2003-2004	10	NA	NA
1861	26218	3006	2003-2004	Yes	13	50	1	33	83	Female	Non-Hispanic White	1.88	18225.85242	Some College or AA degree	20.82	never	IFG	yes	52	111	no	no	Assumed deceased	Diseases of heart (I00-I09, I11, I13, I20-I51)	63	2003-2004	2	NA	NA
1862	26222	3008	2003-2004	NA	13	NA	1	33	14	Female	Mexican American	2.45	6303.016871	8th Grade	22.8	NA	no	no	51	104	NA	NA	NA	NA	NA	2003-2004	NA	NA	NA
1863	26224	3009	2003-2004	NA	12	NA	2	39	16	Female	Non-Hispanic White	2.65	39905.89132	9th Grade	24.19	NA	no	no	54	103	NA	NA	NA	NA	NA	2003-2004	NA	NA	NA
1864	26225	3010	2003-2004	No	8	NA	1	40	32	Female	Mexican American	5	2864.060029	College Graduate or above	29.48	never	NA	no	62	88	no	no	Assumed alive	NA	183	2003-2004	3	NA	NA
1865	26227	3011	2003-2004	No	11	45	1	40	70	Female	Mexican American	0.58	3633.581582	Less Than 9th Grade	31.44	never	DM	yes	64	131	no	no	Assumed alive	NA	183	2003-2004	6	NA	NA
1866	26228	3012	2003-2004	No	15	NA	1	40	51	Female	Mexican American	2.89	18959.20667	9-11th Grade (Includes 12th grade with no diploma)	39.69	never	DM	yes	70	110	no	no	Assumed alive	NA	183	2003-2004	3	NA	NA
1867	26230	3014	2003-2004	Yes	12	NA	2	41	36	Female	Other Hispanic	2.88	78473.31645	High School Grad/GED or Equivalent	38.23	former	no	no	64	115	no	no	Assumed alive	NA	190	2003-2004	2	NA	NA
1868	26233	3016	2003-2004	NA	10	NA	1	42	14	Female	Non-Hispanic Black	3.43	11464.49461	7th Grade	39.36	NA	no	no	52	120	NA	NA	NA	NA	NA	2003-2004	NA	NA	NA
1869	26235	3018	2003-2004	No	11	59	2	38	65	Female	Mexican American	5	6049.777488	Some College or AA degree	25.54	former	no	yes	73	172	no	no	Assumed deceased	Malignant neoplasms (C00-C97)	177	2003-2004	5	NA	NA
1870	26237	3019	2003-2004	NA	NA	NA	1	35	41	Female	Other Hispanic	0.51	44317.3702	Some College or AA degree	21.57	never	no	no	81	102	no	no	Assumed alive	NA	195	2003-2004	NA	NA	NA
1871	26238	3020	2003-2004	NA	NA	NA	1	38	13	Female	Mexican American	1.9	5549.061884	6th Grade	21.89	NA	no	no	68	104	NA	NA	NA	NA	NA	2003-2004	NA	NA	NA
1872	26249	3023	2003-2004	Yes	14	39	2	38	45	Female	Mexican American	0.7	27385.7027	Less Than 9th Grade	31.8	never	no	no	74	114	no	no	Assumed alive	NA	187	2003-2004	3	NA	NA
1873	26254	3025	2003-2004	Yes	11	NA	2	34	44	Female	Non-Hispanic White	3.56	123449.1559	Some College or AA degree	31.96	never	no	no	62	113	no	no	Assumed alive	NA	203	2003-2004	1	NA	NA
1874	26255	3026	2003-2004	Yes	12	57	2	38	72	Female	Mexican American	1.03	5024.052234	Less Than 9th Grade	42.56	former	no	yes	75	163	no	no	Assumed alive	NA	187	2003-2004	7	NA	NA
1875	26259	3028	2003-2004	NA	12	NA	1	41	13	Female	Non-Hispanic Black	0.74	6291.094516	7th Grade	20.27	NA	no	no	65	94	NA	NA	NA	NA	NA	2003-2004	NA	NA	NA
1876	26261	3030	2003-2004	NA	14	NA	1	37	17	Female	Non-Hispanic White	4.18	42636.10788	11th Grade	21.39	NA	no	no	63	111	NA	NA	NA	NA	NA	2003-2004	NA	NA	NA
1877	26262	3031	2003-2004	Yes	14	NA	1	41	36	Female	Non-Hispanic White	4.62	74034.09742	College Graduate or above	23.15	never	no	no	67	94	no	no	Assumed alive	NA	178	2003-2004	2	NA	NA
1878	26268	3034	2003-2004	Yes	11	48	2	34	75	Female	Non-Hispanic White	NA	62473.11362	Less Than 9th Grade	28.44	former	DM	yes	63	147	no	no	Assumed deceased	Chronic lower respiratory diseases (J40-J47)	167	2003-2004	8	NA	NA
1879	26272	3036	2003-2004	Yes	11	54	1	33	85	Female	Non-Hispanic White	1.78	21172.92236	High School Grad/GED or Equivalent	33.51	never	no	yes	63	136	no	no	Assumed deceased	All other causes (residual)	67	2003-2004	4	NA	NA
1880	26273	3037	2003-2004	No	12	NA	2	41	21	Female	Non-Hispanic Black	5	29163.28852	College Graduate or above	28.44	never	no	no	NA	NA	no	no	Assumed alive	NA	190	2003-2004	NA	NA	NA
1881	26275	3038	2003-2004	Yes	11	35	2	38	72	Female	Mexican American	4	5024.052234	9-11th Grade (Includes 12th grade with no diploma)	36.59	never	DM	yes	62	128	no	no	Assumed deceased	Malignant neoplasms (C00-C97)	177	2003-2004	7	NA	NA
1882	26276	3039	2003-2004	NA	13	NA	1	32	15	Female	Non-Hispanic White	4.64	45675.05326	9th Grade	29.62	NA	no	no	66	103	NA	NA	NA	NA	NA	2003-2004	NA	NA	NA
1883	26277	3040	2003-2004	NA	13	NA	2	42	13	Female	Non-Hispanic Black	0.96	6282.047124	6th Grade	20.98	NA	no	no	59	100	NA	NA	NA	NA	NA	2003-2004	NA	NA	NA
1884	26287	3043	2003-2004	Yes	12	NA	2	36	35	Female	Non-Hispanic White	5	108423.1325	College Graduate or above	24.5	never	no	no	65	114	no	no	Assumed alive	NA	201	2003-2004	NA	NA	NA
1885	26290	3045	2003-2004	Yes	15	46	1	33	47	Female	Non-Hispanic White	3.93	100288.9732	Some College or AA degree	25.22	former	DM	yes	59	122	no	no	Assumed alive	NA	186	2003-2004	1	NA	NA
1886	26291	3046	2003-2004	Yes	15	NA	2	37	22	Female	Non-Hispanic White	2.56	67582.56794	9-11th Grade (Includes 12th grade with no diploma)	30.09	now	no	no	70	107	no	no	Assumed alive	NA	181	2003-2004	NA	NA	NA
1887	26295	3050	2003-2004	Yes	11	38	1	38	42	Female	Mexican American	1.34	19611.80651	College Graduate or above	28.58	never	no	yes	116	178	no	no	Assumed alive	NA	184	2003-2004	3	NA	NA
1888	26307	3055	2003-2004	NA	NA	NA	2	41	14	Female	Mexican American	NA	6279.819866	8th Grade	19.95	NA	no	no	56	97	NA	NA	NA	NA	NA	2003-2004	NA	NA	NA
1889	26310	3056	2003-2004	Yes	12	NA	2	39	31	Female	Non-Hispanic White	5	7840.757818	College Graduate or above	26.4	never	NA	no	61	96	no	no	Assumed alive	NA	200	2003-2004	2	NA	NA
1890	26311	3057	2003-2004	Yes	13	NA	1	29	23	Female	Non-Hispanic White	2.89	6868.013565	College Graduate or above	24.43	former	NA	no	76	116	no	no	Assumed alive	NA	182	2003-2004	1	NA	NA
1891	26313	3059	2003-2004	Yes	13	47	2	43	67	Female	Non-Hispanic Black	0.68	11486.25948	Some College or AA degree	36.83	former	DM	yes	72	157	yes	yes	Assumed alive	NA	202	2003-2004	8	NA	NA
1892	26316	3061	2003-2004	Yes	11	38	1	31	70	Female	Non-Hispanic White	2.48	61596.52052	High School Grad/GED or Equivalent	23.85	never	no	yes	45	134	no	no	Assumed alive	NA	197	2003-2004	5	NA	NA
1893	26318	3063	2003-2004	Yes	13	NA	2	36	33	Female	Non-Hispanic White	5	105854.3589	College Graduate or above	18.49	now	no	no	62	91	no	no	Assumed alive	NA	201	2003-2004	NA	NA	NA
1894	26323	3064	2003-2004	NA	13	NA	1	29	19	Female	Non-Hispanic White	NA	36294.79204	High School Graduate	23.23	NA	no	no	63	115	NA	NA	Assumed alive	NA	182	2003-2004	NA	NA	NA
1895	26327	3065	2003-2004	Yes	12	NA	2	29	43	Female	Non-Hispanic White	5	90773.54023	High School Grad/GED or Equivalent	21.19	never	no	yes	82	129	no	no	Assumed alive	NA	187	2003-2004	2	NA	NA
1896	26328	3066	2003-2004	Yes	13	48	1	33	51	Female	Non-Hispanic White	4.26	75944.81655	College Graduate or above	22.61	former	no	no	83	123	no	no	Assumed deceased	Malignant neoplasms (C00-C97)	166	2003-2004	4	NA	NA
1897	26330	3067	2003-2004	No	14	56	2	34	77	Female	Non-Hispanic White	1.29	43002.41628	9-11th Grade (Includes 12th grade with no diploma)	27.85	former	no	yes	74	171	no	no	Assumed deceased	Chronic lower respiratory diseases (J40-J47)	160	2003-2004	7	NA	NA
1898	26331	3068	2003-2004	NA	0	NA	2	34	12	Female	Non-Hispanic White	5	41997.23959	6th Grade	17.06	NA	no	no	54	86	NA	NA	NA	NA	NA	2003-2004	NA	NA	NA
1899	26338	3070	2003-2004	Yes	11	NA	1	29	39	Female	Non-Hispanic White	5	83198.51814	Some College or AA degree	32.21	former	no	no	76	114	no	no	Assumed alive	NA	182	2003-2004	2	NA	NA
1900	26340	3071	2003-2004	No	18	25	2	39	50	Female	Non-Hispanic Black	2.89	33941.18482	High School Grad/GED or Equivalent	35.62	never	no	yes	88	145	no	no	Assumed alive	NA	200	2003-2004	3	NA	NA
1901	26342	3073	2003-2004	No	13	53	1	42	77	Female	Other Race - Including Multi-Racial	2.56	30527.58046	High School Grad/GED or Equivalent	25.1	never	no	yes	54	152	no	no	Assumed alive	NA	193	2003-2004	3	NA	NA
1902	26343	3074	2003-2004	No	12	36	1	35	79	Female	Non-Hispanic Black	NA	18099.27659	9-11th Grade (Includes 12th grade with no diploma)	27.91	never	DM	yes	64	161	yes	yes	Assumed deceased	Cerebrovascular diseases (I60-I69)	171	2003-2004	3	NA	NA
1903	26345	3076	2003-2004	Yes	13	NA	1	41	36	Female	Non-Hispanic White	4.35	74034.09742	High School Grad/GED or Equivalent	34.37	now	no	yes	NA	NA	no	no	Assumed alive	NA	180	2003-2004	5	NA	NA
1904	26350	3078	2003-2004	NA	NA	NA	1	38	82	Female	Non-Hispanic White	2.06	22303.66442	High School Grad/GED or Equivalent	28.02	former	no	yes	NA	NA	no	no	Assumed deceased	Cerebrovascular diseases (I60-I69)	69	2003-2004	NA	NA	NA
1905	26359	3081	2003-2004	Yes	13	36	1	38	72	Female	Other Race - Including Multi-Racial	1.16	37472.69211	High School Grad/GED or Equivalent	19.4	former	no	yes	71	113	yes	yes	Assumed deceased	Chronic lower respiratory diseases (J40-J47)	17	2003-2004	4	NA	NA
1906	26360	3082	2003-2004	Yes	12	NA	1	35	37	Female	Non-Hispanic White	1.38	77951.34097	Some College or AA degree	21.45	now	no	no	70	106	no	no	Assumed alive	NA	195	2003-2004	3	NA	NA
1907	26364	3084	2003-2004	No	11	NA	1	37	20	Female	Non-Hispanic Black	0.45	31835.71133	9-11th Grade (Includes 12th grade with no diploma)	22.63	never	no	no	73	104	no	no	Assumed alive	NA	192	2003-2004	2	NA	NA
1908	26366	3086	2003-2004	Yes	13	NA	2	31	21	Female	Non-Hispanic White	0.64	67000.24198	9-11th Grade (Includes 12th grade with no diploma)	31.99	now	no	no	71	116	no	no	Assumed alive	NA	194	2003-2004	NA	NA	NA
1909	26369	3088	2003-2004	Yes	13	NA	2	29	34	Female	Non-Hispanic White	5	69524.71396	College Graduate or above	20.03	never	no	no	68	98	no	no	Assumed alive	NA	187	2003-2004	2	NA	NA
1910	26373	3090	2003-2004	No	14	NA	2	30	46	Female	Non-Hispanic White	NA	93751.04521	Some College or AA degree	20.05	never	no	no	65	115	no	no	Assumed alive	NA	199	2003-2004	5	NA	NA
1911	26374	3091	2003-2004	No	11	NA	1	31	56	Female	Non-Hispanic White	3.3	102941.4208	College Graduate or above	23.94	never	no	no	88	133	no	no	Assumed alive	NA	198	2003-2004	2	NA	NA
1912	26375	3092	2003-2004	No	10	NA	1	32	36	Female	Non-Hispanic White	0.56	92466.12252	Less Than 9th Grade	34.19	never	no	yes	89	141	no	no	Assumed alive	NA	189	2003-2004	5	NA	NA
1913	26381	3096	2003-2004	NA	12	NA	1	30	15	Female	Non-Hispanic Black	0.59	6439.522046	7th Grade	38.6	NA	no	no	89	119	NA	NA	NA	NA	NA	2003-2004	NA	NA	NA
1914	26396	3101	2003-2004	No	11	NA	2	40	25	Female	Mexican American	0.7	4597.649831	9-11th Grade (Includes 12th grade with no diploma)	33.34	never	NA	no	72	104	no	no	Assumed alive	NA	189	2003-2004	5	NA	NA
1915	26398	3103	2003-2004	NA	10	NA	1	31	15	Female	Mexican American	0.03	6941.169144	9th Grade	18.51	NA	NA	no	42	89	NA	NA	NA	NA	NA	2003-2004	1	NA	NA
1916	26400	3104	2003-2004	Yes	8	21	2	31	44	Female	Non-Hispanic White	0.32	52380.88576	9-11th Grade (Includes 12th grade with no diploma)	17.75	now	no	no	65	96	no	no	Assumed alive	NA	195	2003-2004	3	NA	NA
1917	26401	3105	2003-2004	Yes	11	17	1	32	31	Female	Non-Hispanic White	5	94710.00309	College Graduate or above	24.45	now	no	no	56	100	no	no	Assumed alive	NA	190	2003-2004	NA	NA	NA
1918	26412	3110	2003-2004	Yes	9	NA	1	34	48	Female	Other Race - Including Multi-Racial	1.24	53571.15789	Some College or AA degree	22.7	former	no	yes	75	169	no	no	Assumed deceased	All other causes (residual)	174	2003-2004	1	NA	NA
1919	26416	3111	2003-2004	NA	10	NA	1	42	14	Female	Mexican American	NA	4445.895514	7th Grade	21.66	NA	no	no	61	101	NA	NA	NA	NA	NA	2003-2004	NA	NA	NA
1920	26417	3112	2003-2004	NA	11	NA	1	42	12	Female	Mexican American	2.32	4485.254974	6th Grade	32.13	NA	no	no	59	114	NA	NA	NA	NA	NA	2003-2004	NA	NA	NA
1921	26418	3113	2003-2004	No	13	25	2	37	82	Female	Non-Hispanic White	1.21	24819.02486	9-11th Grade (Includes 12th grade with no diploma)	19.84	former	DM	yes	44	146	yes	no	Assumed deceased	Diabetes mellitus (E10-E14)	63	2003-2004	5	NA	NA
1922	26420	3115	2003-2004	Yes	12	NA	1	29	77	Female	Non-Hispanic White	NA	39724.99537	Less Than 9th Grade	27.43	never	no	yes	73	147	no	no	Assumed deceased	Malignant neoplasms (C00-C97)	149	2003-2004	1	NA	NA
1923	26422	3116	2003-2004	Yes	11	49	2	38	60	Female	Mexican American	3.76	6049.777488	College Graduate or above	30.29	never	no	no	70	137	no	no	Assumed deceased	Malignant neoplasms (C00-C97)	153	2003-2004	1	NA	NA
1924	26425	3117	2003-2004	NA	11	13	1	31	13	Female	Non-Hispanic White	3.93	46246.38884	7th Grade	18.74	NA	no	no	54	104	NA	NA	NA	NA	NA	2003-2004	NA	NA	NA
1925	26426	3118	2003-2004	No	10	NA	1	37	23	Female	Non-Hispanic Black	2.56	6780.22345	High School Grad/GED or Equivalent	33.01	never	NA	no	52	104	no	no	Assumed alive	NA	190	2003-2004	1	NA	NA
1926	26433	3123	2003-2004	Yes	11	29	1	38	82	Female	Non-Hispanic White	0	22303.66442	Some College or AA degree	26.26	never	no	yes	69	142	no	no	Assumed deceased	All other causes (residual)	126	2003-2004	1	NA	NA
1927	26435	3125	2003-2004	No	12	NA	2	39	85	Female	Other Race - Including Multi-Racial	1.72	21426.4281	High School Grad/GED or Equivalent	20.9	former	DM	no	65	124	no	no	Assumed deceased	All other causes (residual)	31	2003-2004	4	NA	NA
1928	26437	3127	2003-2004	NA	14	NA	2	40	19	Female	Mexican American	1.34	4232.137026	High School Graduate	26.83	NA	no	no	NA	NA	NA	NA	Assumed alive	NA	190	2003-2004	1	NA	NA
1929	26438	3128	2003-2004	No	12	55	2	37	85	Female	Non-Hispanic White	2.32	24819.02486	Less Than 9th Grade	23.37	never	no	yes	66	178	no	no	Assumed deceased	Accidents (unintentional injuries) (V01-X59, Y85-Y86)	26	2003-2004	3	NA	NA
1930	26450	3132	2003-2004	NA	12	NA	2	35	15	Female	Non-Hispanic White	3.71	40591.06633	9th Grade	29.34	NA	no	no	68	104	NA	NA	NA	NA	NA	2003-2004	NA	NA	NA
1931	26461	3133	2003-2004	Yes	11	NA	1	35	23	Female	Other Hispanic	2.9	71485.07859	Some College or AA degree	35.72	now	no	no	63	103	no	no	Assumed alive	NA	196	2003-2004	NA	NA	NA
1932	26462	3134	2003-2004	No	13	46	1	34	78	Female	Mexican American	0.74	5571.899012	Less Than 9th Grade	NA	former	DM	yes	68	220	no	no	Assumed deceased	Accidents (unintentional injuries) (V01-X59, Y85-Y86)	32	2003-2004	11	NA	NA
1933	26464	3136	2003-2004	NA	14	NA	1	34	17	Female	Mexican American	2.01	5627.230772	9th Grade	42.4	NA	DM	yes	78	134	NA	NA	NA	NA	NA	2003-2004	NA	NA	NA
1934	26465	3137	2003-2004	NA	12	NA	1	41	15	Female	Non-Hispanic Black	0.96	6526.583321	10th Grade	25.3	NA	no	no	58	98	NA	NA	NA	NA	NA	2003-2004	NA	NA	NA
1935	26471	3140	2003-2004	Yes	14	38	2	38	79	Female	Mexican American	0.8	5024.052234	Less Than 9th Grade	35.94	former	DM	yes	32	138	yes	no	Assumed deceased	Nephritis, nephrotic syndrome and nephrosis (N00-N07, N17-N19, N25-N27)	12	2003-2004	9	NA	NA
1936	26473	3141	2003-2004	Yes	16	37	1	32	41	Female	Non-Hispanic Black	5	31834.09412	High School Grad/GED or Equivalent	40.54	now	DM	no	76	111	no	no	Assumed alive	NA	189	2003-2004	2	NA	NA
1937	26479	3143	2003-2004	NA	12	NA	1	38	19	Female	Non-Hispanic White	NA	35402.97342	More than high school	16.85	NA	no	no	65	105	NA	NA	Assumed alive	NA	183	2003-2004	NA	NA	NA
1938	26484	3148	2003-2004	No	14	52	2	29	60	Female	Non-Hispanic Black	5	11410.88207	College Graduate or above	25.91	never	no	yes	81	155	no	no	Assumed alive	NA	187	2003-2004	2	NA	NA
1939	26485	3149	2003-2004	NA	12	NA	1	35	13	Female	Non-Hispanic Black	2.19	6273.055432	6th Grade	31.83	NA	no	no	72	109	NA	NA	NA	NA	NA	2003-2004	NA	NA	NA
1940	26487	3150	2003-2004	Yes	9	NA	1	40	21	Female	Non-Hispanic White	1.65	74599.09757	Some College or AA degree	NA	now	no	no	79	113	no	no	Assumed alive	NA	183	2003-2004	1	NA	NA
1941	26489	3152	2003-2004	No	15	44	2	36	61	Female	Other Hispanic	1.84	35200.74513	Less Than 9th Grade	27.26	never	no	yes	52	154	no	no	Assumed alive	NA	201	2003-2004	7	NA	NA
1942	26493	3155	2003-2004	Yes	12	NA	1	33	36	Female	Non-Hispanic Black	1.09	33746.6098	High School Grad/GED or Equivalent	30.45	never	no	no	64	101	no	no	Assumed alive	NA	185	2003-2004	4	NA	NA
1943	26496	3156	2003-2004	NA	12	NA	1	42	16	Female	Non-Hispanic Black	5	10623.59495	11th Grade	22.76	NA	no	no	66	92	NA	NA	NA	NA	NA	2003-2004	2	NA	NA
1944	26498	3157	2003-2004	NA	11	NA	1	36	14	Female	Other Race - Including Multi-Racial	2.32	36284.94448	8th Grade	18.19	NA	no	no	70	104	NA	NA	NA	NA	NA	2003-2004	NA	NA	NA
1945	26500	3158	2003-2004	Yes	13	NA	1	37	25	Female	Non-Hispanic White	2.4	7146.209964	Some College or AA degree	28.74	former	no	no	68	108	no	no	Assumed alive	NA	190	2003-2004	1	NA	NA
1946	26502	3160	2003-2004	Yes	9	21	2	33	23	Female	Non-Hispanic Black	0.32	30284.10563	Some College or AA degree	28.69	now	no	no	50	103	no	no	Assumed alive	NA	187	2003-2004	5	NA	NA
1947	26503	3161	2003-2004	No	12	50	1	30	80	Female	Non-Hispanic White	0.67	18840.95025	9-11th Grade (Includes 12th grade with no diploma)	NA	now	no	yes	NA	182	no	no	Assumed deceased	All other causes (residual)	176	2003-2004	4	NA	NA
1948	26508	3164	2003-2004	Yes	13	NA	2	39	38	Female	Non-Hispanic White	2.72	84517.57242	Some College or AA degree	36.97	now	no	no	61	107	no	no	Assumed alive	NA	200	2003-2004	5	NA	NA
1949	26509	3165	2003-2004	Yes	12	32	1	37	46	Female	Non-Hispanic White	0.41	116569.2748	Some College or AA degree	28.01	now	no	no	82	116	no	no	Assumed alive	NA	191	2003-2004	4	NA	NA
1950	26511	3167	2003-2004	Yes	13	58	1	29	81	Female	Non-Hispanic White	1.34	24272.12707	9-11th Grade (Includes 12th grade with no diploma)	NA	former	DM	yes	43	141	no	no	Assumed deceased	Diseases of heart (I00-I09, I11, I13, I20-I51)	177	2003-2004	2	NA	NA
1951	26513	3168	2003-2004	Yes	13	NA	1	43	43	Female	Other Race - Including Multi-Racial	5	85229.54072	Some College or AA degree	28.11	former	no	no	71	101	no	no	Assumed alive	NA	185	2003-2004	3	NA	NA
1952	26516	3169	2003-2004	NA	12	NA	2	33	18	Female	Non-Hispanic White	0.86	20335.45446	11th Grade	40.33	NA	IFG	yes	79	128	NA	NA	Assumed alive	NA	188	2003-2004	1	NA	NA
1953	26519	3170	2003-2004	Yes	14	41	2	35	42	Female	Non-Hispanic White	1.36	46718.02072	High School Grad/GED or Equivalent	20.59	now	no	no	66	98	no	no	Assumed alive	NA	185	2003-2004	5	NA	NA
1954	26521	3171	2003-2004	NA	11	NA	1	43	14	Female	Mexican American	1	4183.716187	7th Grade	22.85	NA	no	no	66	101	NA	NA	NA	NA	NA	2003-2004	NA	NA	NA
1955	26525	3173	2003-2004	Yes	10	NA	1	29	21	Female	Non-Hispanic White	3.28	76658.54914	High School Grad/GED or Equivalent	25.47	now	no	yes	55	116	no	no	Assumed alive	NA	181	2003-2004	NA	NA	NA
1956	26537	3178	2003-2004	Yes	15	NA	2	40	30	Female	Non-Hispanic White	5	71316.71757	College Graduate or above	26.51	never	no	no	70	108	yes	yes	Assumed alive	NA	190	2003-2004	NA	NA	NA
1957	26539	3179	2003-2004	NA	NA	NA	2	39	34	Female	Non-Hispanic White	1.23	52378.16068	College Graduate or above	29.31	never	no	no	64	118	no	no	Assumed alive	NA	201	2003-2004	NA	NA	NA
1958	26541	3180	2003-2004	NA	10	17	1	41	18	Female	Non-Hispanic Black	0.59	5749.294146	High School Graduate	25.58	NA	no	yes	68	118	NA	NA	Assumed alive	NA	180	2003-2004	1	NA	NA
1959	26542	3181	2003-2004	NA	12	NA	2	38	15	Female	Mexican American	0.74	7770.230447	8th Grade	18.61	NA	no	no	62	95	NA	NA	NA	NA	NA	2003-2004	NA	NA	NA
1960	26546	3184	2003-2004	No	12	NA	2	32	37	Female	Non-Hispanic White	2.12	105916.081	Some College or AA degree	31.84	never	no	no	65	112	no	no	Assumed alive	NA	192	2003-2004	2	NA	NA
1961	26547	3185	2003-2004	Yes	13	NA	2	29	43	Female	Non-Hispanic White	0.8	90773.54023	High School Grad/GED or Equivalent	30.41	now	no	no	83	127	no	no	Assumed alive	NA	187	2003-2004	1	NA	NA
1962	26549	3186	2003-2004	NA	13	NA	2	40	18	Female	Non-Hispanic White	0.32	29161.08286	More than high school	20.67	NA	no	no	60	102	NA	NA	Assumed alive	NA	190	2003-2004	NA	NA	NA
1963	26552	3187	2003-2004	Yes	12	NA	1	33	29	Female	Non-Hispanic White	2.99	68772.0113	Some College or AA degree	24.73	now	no	no	NA	NA	no	no	Assumed alive	NA	186	2003-2004	4	NA	NA
1964	26553	3188	2003-2004	Yes	11	50	1	30	52	Female	Non-Hispanic Black	0.27	29920.14216	9-11th Grade (Includes 12th grade with no diploma)	38.25	now	no	yes	72	100	no	no	Assumed alive	NA	199	2003-2004	7	NA	NA
1965	26554	3189	2003-2004	Yes	15	NA	2	40	29	Female	Mexican American	2.15	27064.13319	College Graduate or above	21.99	former	NA	no	53	91	no	no	Assumed alive	NA	189	2003-2004	1	NA	NA
1966	26555	3190	2003-2004	No	12	NA	1	30	26	Female	Non-Hispanic Black	0.25	28235.24531	9-11th Grade (Includes 12th grade with no diploma)	27.74	never	no	no	67	122	no	no	Assumed alive	NA	199	2003-2004	1	NA	NA
1967	26557	3191	2003-2004	NA	10	NA	1	37	14	Female	Non-Hispanic Black	3.71	7014.655738	7th Grade	26.19	NA	no	no	64	104	NA	NA	NA	NA	NA	2003-2004	NA	NA	NA
1968	26560	3192	2003-2004	NA	11	NA	2	39	12	Female	Mexican American	1.13	6927.641387	8th Grade	18.49	NA	no	no	42	103	NA	NA	NA	NA	NA	2003-2004	NA	NA	NA
1969	26564	3195	2003-2004	No	12	NA	2	31	43	Female	Non-Hispanic White	0.64	51812.25598	Some College or AA degree	22.62	now	no	no	79	129	no	no	Assumed alive	NA	195	2003-2004	2	NA	NA
1970	26565	3196	2003-2004	Yes	12	NA	1	36	50	Female	Non-Hispanic Black	2.23	29031.92668	High School Grad/GED or Equivalent	39.66	former	DM	yes	66	101	no	no	Assumed alive	NA	197	2003-2004	3	NA	NA
1971	26569	3199	2003-2004	No	13	NA	1	39	33	Female	Mexican American	0	25849.82897	9-11th Grade (Includes 12th grade with no diploma)	29.89	never	no	no	60	108	no	no	Assumed alive	NA	195	2003-2004	3	NA	NA
1972	26571	3200	2003-2004	No	13	20	2	40	21	Female	Mexican American	1.02	24844.52763	Less Than 9th Grade	19.97	never	no	no	55	88	no	no	Assumed alive	NA	189	2003-2004	1	NA	NA
1973	26572	3201	2003-2004	Yes	12	NA	2	36	26	Female	Non-Hispanic White	0.98	77822.11069	High School Grad/GED or Equivalent	17.36	never	no	no	58	108	no	no	Assumed alive	NA	202	2003-2004	4	NA	NA
1974	26573	3202	2003-2004	No	13	54	2	40	70	Female	Mexican American	0.66	5372.863916	Less Than 9th Grade	27.31	never	DM	no	63	106	no	no	Assumed alive	NA	189	2003-2004	7	NA	NA
1975	26574	3203	2003-2004	NA	NA	NA	1	35	47	Female	Non-Hispanic Black	1.7	27015.71228	9-11th Grade (Includes 12th grade with no diploma)	18.76	now	no	no	74	136	no	no	Assumed alive	NA	196	2003-2004	NA	NA	NA
1976	26583	3207	2003-2004	NA	11	NA	1	34	14	Female	Mexican American	0.05	5092.939361	7th Grade	25.28	NA	no	no	61	106	NA	NA	NA	NA	NA	2003-2004	NA	NA	NA
1977	26585	3209	2003-2004	Yes	12	NA	1	32	49	Female	Non-Hispanic White	5	123656.2049	High School Grad/GED or Equivalent	19.14	never	no	no	81	126	no	no	Assumed alive	NA	190	2003-2004	NA	NA	NA
1978	26589	3211	2003-2004	Yes	11	48	1	37	50	Female	Mexican American	5	20363.06601	College Graduate or above	34.64	never	no	yes	76	145	no	no	Assumed alive	NA	187	2003-2004	NA	NA	NA
1979	26600	3214	2003-2004	NA	13	NA	2	31	15	Female	Non-Hispanic White	4.08	39334.02552	9th Grade	23.11	NA	no	no	62	106	NA	NA	NA	NA	NA	2003-2004	NA	NA	NA
1980	26601	3215	2003-2004	NA	13	NA	1	38	18	Female	Non-Hispanic Black	0.17	6564.429313	High School Graduate	33.22	NA	no	yes	60	116	NA	NA	Assumed alive	NA	183	2003-2004	1	NA	NA
1981	26602	3216	2003-2004	Yes	12	NA	1	38	24	Female	Non-Hispanic White	0.18	77518.62166	Some College or AA degree	22.89	former	no	no	50	108	no	no	Assumed alive	NA	181	2003-2004	NA	NA	NA
1982	26612	3220	2003-2004	Yes	14	41	1	34	70	Female	Mexican American	0.99	5223.655323	Less Than 9th Grade	42.84	former	no	no	NA	NA	yes	no	Assumed deceased	All other causes (residual)	168	2003-2004	10	NA	NA
1983	26617	3223	2003-2004	No	14	50	1	31	51	Female	Non-Hispanic White	2	102941.4208	High School Grad/GED or Equivalent	29.55	never	DM	yes	89	161	no	no	Assumed alive	NA	197	2003-2004	2	NA	NA
1984	26622	3225	2003-2004	No	14	NA	2	32	26	Female	Non-Hispanic White	0.4	8743.341795	College Graduate or above	26.37	never	NA	no	59	92	no	no	Assumed alive	NA	193	2003-2004	2	NA	NA
1985	26625	3227	2003-2004	Yes	13	NA	2	34	23	Female	Non-Hispanic White	0.7	71536.6703	Some College or AA degree	34.4	now	no	no	32	116	no	no	Assumed alive	NA	202	2003-2004	2	NA	NA
1986	26634	3229	2003-2004	Yes	NA	NA	2	38	85	Female	Mexican American	NA	5167.559361	Less Than 9th Grade	NA	never	no	yes	NA	NA	no	no	Assumed deceased	Diseases of heart (I00-I09, I11, I13, I20-I51)	14	2003-2004	NA	NA	NA
1987	26636	3230	2003-2004	No	14	49	2	32	80	Female	Non-Hispanic White	3.76	28398.56794	College Graduate or above	25.14	never	DM	yes	62	134	no	no	Assumed deceased	Diseases of heart (I00-I09, I11, I13, I20-I51)	139	2003-2004	3	NA	NA
1988	26638	3232	2003-2004	Yes	13	41	1	40	65	Female	Non-Hispanic White	1.28	32236.10767	High School Grad/GED or Equivalent	28.65	never	no	no	65	138	no	no	Assumed alive	NA	183	2003-2004	2	NA	NA
1989	26639	3233	2003-2004	NA	13	14	1	36	15	Female	Non-Hispanic Black	2.1	7433.958107	9th Grade	21.57	NA	no	no	56	84	NA	NA	NA	NA	NA	2003-2004	NA	NA	NA
1990	26642	3235	2003-2004	Yes	13	28	2	29	60	Female	Non-Hispanic Black	0.86	12078.48544	Less Than 9th Grade	38.79	now	DM	yes	74	142	no	no	Assumed alive	NA	188	2003-2004	7	NA	NA
1991	26643	3236	2003-2004	Yes	12	NA	1	33	22	Female	Non-Hispanic White	4.06	6494.741641	High School Grad/GED or Equivalent	19.15	former	NA	no	80	101	no	no	Assumed alive	NA	184	2003-2004	1	NA	NA
1992	26644	3237	2003-2004	NA	0	NA	2	35	12	Female	Non-Hispanic Black	5	6886.52609	6th Grade	18.94	NA	no	no	34	118	NA	NA	NA	NA	NA	2003-2004	NA	NA	NA
1993	26645	3238	2003-2004	NA	NA	NA	1	38	30	Female	Mexican American	0.06	28615.56241	Less Than 9th Grade	37.95	never	no	no	67	109	no	no	Assumed alive	NA	183	2003-2004	NA	NA	NA
1994	26653	3241	2003-2004	Yes	12	NA	2	39	81	Female	Non-Hispanic White	5	23296.71557	High School Grad/GED or Equivalent	28.8	former	no	yes	84	155	no	no	Assumed deceased	Malignant neoplasms (C00-C97)	5	2003-2004	3	NA	NA
1995	26654	3242	2003-2004	Yes	12	35	2	37	53	Female	Non-Hispanic Black	4.4	30898.47714	College Graduate or above	36.63	former	no	yes	73	122	no	no	Assumed alive	NA	195	2003-2004	2	NA	NA
1996	26655	3243	2003-2004	NA	10	NA	1	42	13	Female	Mexican American	3.71	7015.911892	7th Grade	28.83	NA	no	no	40	92	NA	NA	NA	NA	NA	2003-2004	NA	NA	NA
1997	26656	3244	2003-2004	NA	15	NA	1	41	18	Female	Non-Hispanic Black	1.03	5749.294146	More than high school	20.29	NA	no	no	NA	NA	NA	NA	Assumed alive	NA	180	2003-2004	NA	NA	NA
1998	26660	3245	2003-2004	NA	13	NA	1	30	13	Female	Non-Hispanic Black	0.24	6504.755298	5th Grade	25.02	NA	no	no	63	102	NA	NA	NA	NA	NA	2003-2004	NA	NA	NA
1999	26665	3248	2003-2004	NA	13	NA	2	30	17	Female	Non-Hispanic White	2.12	30688.28706	11th Grade	22.91	NA	no	no	50	90	NA	NA	NA	NA	NA	2003-2004	NA	NA	NA
[truncated: 26,064 more rows]
